# Supplementary material for: Large scale proteomic studies create novel privacy considerations
Source: Sci Rep. 2023 Jun 7;13:9254. doi: 10.1038/s41598-023-34866-6 (PMC10247808; doi:10.1038/s41598-023-34866-6)
Supplement: Supplementary file 3 — Supplementary Information 1. [file 41598_2023_34866_MOESM3_ESM.csv]

SNP	gene	alleles	beta_copdgene	t-stat_copdgene	p-value_copdgene	FDR_copdgene	CHR	(C)M	POS	COUNTED_copdgene	ALT_copdgene	beta_jhs	t-stat_jhs	p-value_jhs	FDR_jhs	COUNTED_jhs	ALT_jhs	cohort	p-value
rs1801274	FCG2A	('A', 'G')	-1.209540525	-60.32201658	0.00E+00	1.74E-299	1	0	161479745	A	G	-1.231329683	-53.57934639	9.31E-296	6.67E-287	A	G	Both	0.00E+00
rs2075803	Siglec-9	('A', 'G')	1.141400595	51.11620632	1.14E-301	4.46E-293	19	0	51628529	A	G	1.09175674	37.86449818	3.78E-195	5.41E-187	A	G	Both	1.14E-301
rs5498	sICAM-1	('A', 'G')	-1.150199949	-48.12271414	9.76E-281	2.54E-272	19	0	10395683	G	A	1.098090713	23.57553963	5.04E-98	6.94E-91	A	G	Both	9.76E-281
rs3197999	MSP	('A', 'G')	-1.277377401	-44.17736776	1.66E-252	3.24E-244	3	0	49721532	A	G	1.077347381	26.65331999	1.33E-118	4.05E-111	G	A	Both	1.66E-252
rs6075340	SHPS1	('A', 'G')	-1.172430557	-43.22281306	1.41E-245	1.84E-237	20	0	1894335	A	G	1.228840167	42.62505063	7.36E-227	2.64E-218	G	A	Both	1.41E-245
rs8192284	IL-6 sRa	('A', 'C')	1.101278919	40.28637125	4.71E-224	2.83E-216	1	0	154426970	C	A							COPDGene	4.71E-224
rs740750	PDGF Rb	('A', 'G')	1.008582909	35.95454991	7.05E-192	1.53E-184	5	0	149515074	A	G	-1.229025453	-42.02895135	6.12E-223	1.46E-214	G	A	Both	6.12E-223
rs17714252	PPAC	('A', 'G')	1.099197126	39.03025772	9.16E-215	4.76E-207	2	0	285471	A	G	-1.083631636	-28.12378463	1.35E-128	5.08E-121	G	A	Both	9.16E-215
rs1051794	MICA	('A', 'G')	-0.944351762	-26.6764713	4.10E-123	4.05E-116	6	0	31379109	A	G	1.091753197	40.4301612	2.38E-212	4.25E-204	G	A	Both	2.38E-212
rs3806702	Cripto	('C', 'T')	1.247742029	38.68454735	3.35E-212	1.54E-204	3	0	46617502	C	T	-1.639780418	-20.24566452	1.29E-76	1.10E-69	T	C	Both	3.35E-212
rs8179183	sLeptin R	('C', 'G')	-1.383460909	-37.87822234	3.27E-206	1.06E-198	1	0	66075952	C	G							COPDGene	3.27E-206
rs708100	Vitronectin	('A', 'G')	-1.061221642	-37.63772864	2.01E-204	5.06E-197	17	0	26688663	G	A	-0.827687681	-22.93958903	7.48E-94	8.93E-87	G	A	Both	2.01E-204
rs2239851	CAMK1	('A', 'C')	-1.169246532	-35.21198858	2.47E-186	5.07E-179	1	0	169512497	A	C	0.974973943	18.96881312	9.49E-69	7.01E-62	C	A	Both	2.47E-186
rs9878047	CREL1	('C', 'T')	-0.991152787	-33.6722099	7.89E-175	1.40E-167	3	0	9985457	C	T	1.042412267	28.88732038	9.36E-135	3.62E-127	T	C	Both	7.89E-175
rs2498323	HGFA	('A', 'G')	-1.53227421	-32.20926731	6.57E-164	9.67E-157	4	0	3451109	A	G	1.561443478	28.36931935	2.85E-130	1.20E-122	G	A	Both	6.57E-164
rs880633	YKL-40	('C', 'T')	-0.859198326	-28.47491574	3.10E-136	3.61E-129	1	0	203152801	C	T	0.839596425	17.20451053	2.75E-58	1.45E-51	T	C	Both	3.10E-136
rs16892260	BST1	('G', 'T')	-1.1813283	-27.72134524	1.03E-130	1.10E-123	4	0	15713003	T	G	0.732281814	15.36874091	5.36E-48	2.09E-41	G	T	Both	1.03E-130
rs3865444	Siglec-3	('A', 'C')	-0.950175876	-27.40691028	2.02E-128	2.10E-121	19	0	51727962	A	C	1.090675927	15.68993548	9.50E-50	4.03E-43	C	A	Both	2.02E-128
rs2508490	IL-17E	('A', 'G')	0.776982893	18.93274498	4.99E-70	1.84E-63	11	0	120099679	G	A	0.91260212	27.49409723	2.62E-124	9.38E-117	G	A	Both	2.62E-124
rs1042445	HMGN1	('C', 'T')	-0.937560239	-23.51748891	1.24E-100	8.29E-94	3	0	186395436	T	C	1.042637121	26.45993618	2.70E-117	6.90E-110	C	T	Both	2.70E-117
rs27434	ARTS1	('A', 'G')	0.974482136	25.82173801	5.98E-117	5.49E-110	5	0	96129512	A	G	0.858285673	23.47979979	2.15E-97	2.85E-90	A	G	Both	5.98E-117
rs6046	Coagulation Factor VII	('A', 'G')	-1.309820707	-24.9392485	1.21E-110	1.02E-103	13	0	113773159	A	G	1.288068289	23.23441508	8.80E-96	1.07E-88	G	A	Both	1.21E-110
rs10409253	ILT-2	('A', 'G')	-0.986981878	-20.16819401	5.66E-78	2.44E-71	19	0	55154280	A	G	0.913401326	25.1356248	2.19E-108	4.24E-101	G	A	Both	2.19E-108
rs6785067	FETUB	('A', 'G')										1.256947995	24.94062593	1.05E-107	1.53E-100	G	A	JHS	1.05E-107
rs4950932	Chitotriosidase-1	('C', 'T')	-1.059091124	-24.39796071	8.25E-107	6.70E-100	1	0	203174864	C	T							COPDGene	8.25E-107
rs7412	EMAP-2	('C', 'T')	1.53899548	24.31320123	3.27E-106	2.63E-99	19	0	45412079	T	C	-0.9766817	-15.41443865	3.03E-48	1.19E-41	C	T	Both	3.27E-106
rs7577293	Granulysin	('C', 'T')	0.711867723	17.52249007	2.73E-61	7.99E-55	2	0	85935282	T	C	-0.840828517	-23.45592851	3.09E-97	4.02E-90	C	T	Both	3.09E-97
rs28682546	ENPP7	('C', 'T')	0.79992513	22.87263274	3.68E-96	2.28E-89	17	0	77704179	C	T	0.706999795	17.6696597	5.39E-61	3.27E-54	C	T	Both	3.68E-96
rs10935473	VEGF sR3	('G', 'T')	-0.762230207	-22.77434277	1.75E-95	1.06E-88	3	0	98416900	T	G	0.517805032	8.212397564	6.67E-16	5.33E-10	G	T	Both	1.75E-95
rs12614	C34 gp41 HIV Fragment	('C', 'T')	0.940689019	17.27495298	8.52E-60	2.37E-53	6	0	31914179	T	C	-0.872443124	-22.86155475	2.42E-93	2.84E-86	C	T	Both	2.42E-93
rs10400327	IL-18 BPa	('C', 'T')										1.551391104	22.56496334	7.15E-92	7.09E-85	T	C	JHS	7.15E-92
rs3097412	Gro-a	('G', 'T')	0.750922483	21.9321054	1.00E-89	5.39E-83	4	0	74748288	T	G	-0.613998403	-11.8566495	1.75E-30	3.04E-24	G	T	Both	1.00E-89
rs2242600	TPSB2	('A', 'G')	-0.834427308	-21.63309934	1.06E-87	5.53E-81	16	0	1307676	G	A	0.808717823	19.01775965	4.79E-69	3.65E-62	A	G	Both	1.06E-87
rs9813227	IL-1 R AcP	('A', 'C')	1.107599332	21.40253781	3.76E-86	1.92E-79	3	0	190340177	A	C							COPDGene	3.76E-86
rs8176722	Cadherin-5	('A', 'C')	0.759913117	11.89451137	6.76E-31	1.76E-25	9	0	136132754	A	C	-1.128287606	-21.55478989	6.79E-85	6.48E-78	C	A	Both	6.79E-85
rs36090624	ATS13	('A', 'G')										1.621625345	21.29141135	1.34E-83	9.75E-77	G	A	JHS	1.34E-83
rs687289	DC-SIGN	('A', 'G')	0.772611935	20.99151038	2.10E-83	1.04E-76	9	0	136137106	A	G	0.603482683	14.16104059	1.29E-41	4.11E-35	A	G	Both	2.10E-83
rs2232700	protein Z inhibitor	('A', 'T')	0.972155846	20.98650633	2.27E-83	1.11E-76	14	0	94756450	A	T	-0.857999292	-17.40346123	1.93E-59	1.11E-52	T	A	Both	2.27E-83
rs2047985	ASAHL	('C', 'T')	0.636589263	10.16578859	2.49E-23	1.43E-18	4	0	76834209	C	T	0.914816841	21.18872781	1.47E-82	1.37E-75	C	T	Both	1.47E-82
rs9898	HRG	('C', 'T')	0.790049248	20.86304928	1.50E-82	7.19E-76	3	0	186390627	T	C	-0.568473561	-12.77323367	1.03E-34	2.66E-28	C	T	Both	1.50E-82
rs8142033	Arylsulfatase A	('A', 'G')										-0.920555525	-20.96881031	1.57E-81	1.01E-74	G	A	JHS	1.57E-81
rs3219175	resistin	('A', 'G')										-1.096024683	-20.88701667	1.20E-80	1.10E-73	G	A	JHS	1.20E-80
rs4926	C1-Esterase Inhibitor	('A', 'G')	-0.844618994	-20.43622091	9.91E-80	4.57E-73	11	0	57381989	A	G	0.775918585	11.62765269	2.13E-29	4.29E-23	G	A	Both	9.91E-80
rs2607426	MIA	('A', 'G')	1.122901697	18.24104412	1.07E-65	3.42E-59	19	0	41274713	G	A	-0.89128737	-20.73503436	1.10E-79	9.82E-73	A	G	Both	1.10E-79
rs507666	sE-Selectin	('A', 'G')	-0.917796779	-20.38630431	2.11E-79	9.56E-73	9	0	136149399	A	G	-0.982912137	-14.53537581	1.47E-43	4.84E-37	A	G	Both	2.11E-79
rs3745540	kallikrein 12	('A', 'G')	0.699456541	19.96088859	1.27E-76	5.29E-70	19	0	51535130	A	G	0.738033034	18.26762956	1.57E-64	1.05E-57	A	G	Both	1.27E-76
rs2001733	p27Kip1	('C', 'T')										0.770577441	20.06429808	8.38E-76	4.87E-69	C	T	JHS	8.38E-76
rs1719200	MIP-5	('A', 'G')	1.275591519	19.78753509	1.69E-75	7.01E-69	17	0	34338078	G	A	-0.775369766	-16.45465063	5.28E-54	2.47E-47	A	G	Both	1.69E-75
rs3211938	CD36 ANTIGEN	('G', 'T')										1.33175525	19.84611079	3.95E-74	3.25E-67	T	G	JHS	3.95E-74
rs1993373	SAA	('A', 'G')	0.742393418	19.43656794	3.08E-73	1.23E-66	11	0	18280635	A	G	0.262485205	5.786862329	9.60E-09	0.003081167	A	G	Both	3.08E-73
rs7899547	MBL	('G', 'T')	-0.71083119	-19.12117868	3.18E-71	1.22E-64	10	0	54536839	T	G	-0.453534034	-8.211872249	6.70E-16	5.35E-10	T	G	Both	3.18E-71
rs3178327	SPINT2	('C', 'T')	-0.737267041	-19.1036532	4.12E-71	1.56E-64	19	0	38798086	C	T	0.68316919	12.7392344	1.50E-34	3.82E-28	T	C	Both	4.12E-71
rs3768844	KYNU	('A', 'G')	-0.893385225	-18.90503112	7.47E-70	2.73E-63	2	0	143796694	G	A	0.959428052	15.60652031	2.72E-49	1.11E-42	A	G	Both	7.47E-70
rs3742264	TAFI	('C', 'T')	0.702725282	18.51511238	2.11E-67	7.33E-61	13	0	46648094	T	C	-0.534774841	-12.43675775	4.10E-33	9.79E-27	C	T	Both	2.11E-67
rs342706	GPC5	('C', 'T')	-0.71153852	-18.20105698	1.90E-65	6.03E-59	13	0	92417058	C	T	0.60079822	14.63722414	4.31E-44	1.45E-37	T	C	Both	1.90E-65
rs4725617	EphA1	('A', 'G')	-0.763545534	-10.90560957	1.88E-26	2.08E-21	7	0	143097100	A	G	-1.070773032	-18.21383844	3.29E-64	2.18E-57	A	G	Both	3.29E-64
rs5029999	Kininogen, HMW	('C', 'T')	-0.799125895	-17.87642544	1.90E-63	5.84E-57	3	0	186440559	T	C	0.332367902	5.421974815	7.40E-08	0.019144061	C	T	Both	1.90E-63
rs12148472	Cathepsin H	('C', 'T')	-0.932048314	-17.68584579	2.78E-62	8.28E-56	15	0	79231478	C	T	0.571817597	10.17002135	3.49E-23	4.72E-17	T	C	Both	2.78E-62
rs798887	ILT-4	('A', 'G')	-0.81902429	-17.39664655	1.58E-60	4.47E-54	19	0	54793188	G	A							COPDGene	1.58E-60
rs1048328	Kallikrein 11	('A', 'G')	-1.192818941	-17.26493136	9.79E-60	2.72E-53	19	0	51527364	A	G							COPDGene	9.79E-60
rs2830585	ADAMTS-5	('C', 'T')	-0.901735594	-17.17765955	3.27E-59	8.95E-53	21	0	28305212	T	C	0.63330929	7.369983291	3.58E-13	2.11E-07	C	T	Both	3.27E-59
rs281440	sICAM-5	('A', 'G')	-0.742047233	-17.17728576	3.29E-59	8.96E-53	19	0	10400304	G	A	-0.477407354	-10.05339691	1.03E-22	1.35E-16	G	A	Both	3.29E-59
rs2229540	AK1A1	('A', 'G')	-1.399163202	-16.92073196	1.11E-57	2.89E-51	1	0	46032311	G	A							COPDGene	1.11E-57
rs6707	CYTF	('C', 'T')	-0.74099516	-16.72233275	1.66E-56	4.25E-50	20	0	24944166	T	C	0.323753357	6.156621984	1.08E-09	0.000408951	C	T	Both	1.66E-56
rs13294	ECM1	('A', 'G')	-0.618064776	-16.65221371	4.29E-56	1.09E-49	1	0	150484987	A	G	0.313006071	5.895705185	5.10E-09	0.001723818	G	A	Both	4.29E-56
rs16971802	HCC-1	('C', 'T')	-0.827672807	-10.16108582	2.60E-23	1.49E-18	17	0	34311387	C	T	0.976760529	16.63394764	5.11E-55	2.49E-48	T	C	Both	5.11E-55
rs16932062	Tenascin	('C', 'T')	0.616282762	12.70986587	8.78E-35	4.31E-29	9	0	117776052	C	T	-0.870614665	-16.55124152	1.50E-54	7.22E-48	T	C	Both	1.50E-54
rs4744	NPS-PLA2	('A', 'G')	0.736983379	16.34115684	2.82E-54	6.86E-48	1	0	20304926	A	G	-0.669705804	-9.742605603	1.74E-21	2.10E-15	G	A	Both	2.82E-54
rs6809081	3HAO	('C', 'T')	0.604045101	16.28170445	6.25E-54	1.51E-47	3	0	194060475	C	T							COPDGene	6.25E-54
rs10922144	Hemopexin	('C', 'T')	-0.758916684	-15.88237076	1.24E-51	2.75E-45	1	0	196823300	T	C	0.619753859	7.485517907	1.56E-13	9.62E-08	C	T	Both	1.24E-51
rs812936	Fucosyltransferase 3	('A', 'G')	-0.767810545	-15.82466164	2.64E-51	5.79E-45	19	0	5844649	G	A	-0.543929133	-7.728957492	2.64E-14	1.75E-08	G	A	Both	2.64E-51
rs10252196	Semaphorin 3E	('G', 'T')	-0.863873791	-15.7390029	8.10E-51	1.75E-44	7	0	83021583	T	G	0.404459499	7.727738631	2.60E-14	1.43E-08	G	T	Both	8.10E-51
rs11080055	Semaphorin 3A	('A', 'C')	-0.601660894	-15.73121566	8.97E-51	1.93E-44	17	0	26649724	A	C	-0.436564835	-10.50385542	1.50E-24	2.27E-18	A	C	Both	8.97E-51
rs1420106	IL-18 Ra	('A', 'G')	0.7004388	15.71067049	1.17E-50	2.51E-44	2	0	103035044	A	G	0.738512429	10.40784755	3.74E-24	5.43E-18	A	G	Both	1.17E-50
rs3766373	SLAF7	('A', 'G')	-0.6445604	-15.65465694	2.43E-50	5.07E-44	1	0	160714724	G	A	0.507322544	8.014477103	3.08E-15	2.27E-09	A	G	Both	2.43E-50
rs7250849	SIG14	('G', 'T')	-0.926413788	-15.50490588	1.70E-49	3.45E-43	19	0	52158316	T	G							COPDGene	1.70E-49
rs16860974	CD27	('G', 'T')	0.850989998	15.49380942	1.96E-49	3.98E-43	3	0	186387299	G	T							COPDGene	1.96E-49
rs860559	Ck-b-8-1	('C', 'T')	-0.596129724	-15.37009744	9.68E-49	1.90E-42	17	0	34346267	C	T	0.547856613	10.71887142	1.75E-25	2.26E-19	T	C	Both	9.68E-49
rs8521	PCSK7	('C', 'T')	-0.530365321	-12.63679352	1.99E-34	9.33E-29	11	0	117067699	C	T	-0.638471811	-15.48844649	1.20E-48	4.83E-42	C	T	Both	1.20E-48
rs11643192	Haptoglobin, Mixed Type	('A', 'C')										-0.61935671	-15.46296985	1.65E-48	6.53E-42	C	A	JHS	1.65E-48
rs17329702	SEM5A	('C', 'T')	0.862677986	15.15057626	1.61E-47	2.96E-41	5	0	9551091	T	C							COPDGene	1.61E-47
rs11696947	CPNE1	('A', 'G')	-0.829111189	-13.37145259	4.46E-38	3.49E-32	20	0	34312658	G	A	1.047572608	15.03130881	3.51E-46	1.28E-39	A	G	Both	3.51E-46
rs2272011	SREC-I	('A', 'G')	0.514612632	13.22496923	2.45E-37	1.74E-31	17	0	1542190	G	A	0.592560514	15.00487603	4.86E-46	1.76E-39	G	A	Both	4.86E-46
rs7522061	FCRL3	('C', 'T')	-0.325873494	-8.160476172	8.47E-16	7.62E-12	1	0	157668390	T	C	-0.630380894	-14.9627681	8.15E-46	2.89E-39	T	C	Both	8.15E-46
rs351111	Proteinase-3	('A', 'G')	0.401234166	10.19668473	1.86E-23	1.10E-18	19	0	844020	A	G	-0.573449267	-14.6127872	5.79E-44	1.93E-37	G	A	Both	5.79E-44
rs1877558	ASAH2	('C', 'T')	-0.635074685	-13.12023504	8.21E-37	5.45E-31	10	0	48047289	T	C	0.668450492	14.53655068	1.13E-43	3.21E-37	C	T	Both	1.13E-43
rs2470102	PAPP-A	('A', 'G')	-0.661317725	-14.43510541	1.26E-43	1.80E-37	15	0	48433494	G	A							COPDGene	1.26E-43
rs1926447	MAPKAPK3	('A', 'G')	0.614950892	14.40624696	1.81E-43	2.53E-37	13	0	46629944	A	G	0.646852365	10.48699974	1.76E-24	2.64E-18	A	G	Both	1.81E-43
rs2232613	LBP	('C', 'T')	-1.013421725	-14.14120933	4.62E-42	5.81E-36	20	0	36997655	T	C	0.805640476	11.47262494	1.05E-28	2.04E-22	C	T	Both	4.62E-42
rs9999446	GCP-2	('A', 'G')	-0.538890141	-14.03308208	1.71E-41	2.06E-35	4	0	74628455	A	G							COPDGene	1.71E-41
rs2305772	Siglec-6	('A', 'G')	0.532579231	14.00618573	2.37E-41	2.79E-35	19	0	52033742	G	A	0.559440522	12.85147772	4.34E-35	1.13E-28	G	A	Both	2.37E-41
rs424513	FAM3B	('G', 'T')	-0.330388861	-7.167379426	1.34E-12	4.11E-09	21	0	42711678	T	G	-0.559789242	-14.10788217	2.42E-41	7.65E-35	T	G	Both	2.42E-41
rs1799841	CYTD	('A', 'G')	-0.516140576	-13.98218959	3.17E-41	3.68E-35	20	0	23860178	A	G							COPDGene	3.17E-41
rs1801020	Mn SOD	('A', 'G')	-0.573430834	-13.93348122	5.70E-41	6.48E-35	5	0	176836532	A	G	-0.551864049	-13.5017037	2.83E-38	8.00E-32	A	G	Both	5.70E-41
rs7528419	GRN	('A', 'G')	-0.635707548	-13.90837711	7.70E-41	8.61E-35	1	0	109817192	G	A	0.555416555	12.3196514	1.45E-32	3.35E-26	A	G	Both	7.70E-41
rs2518136	a2-HS-Glycoprotein	('C', 'T')	0.529200489	13.80524892	2.65E-40	2.74E-34	3	0	186337827	C	T	-0.339437513	-7.394979413	2.99E-13	1.79E-07	T	C	Both	2.65E-40
rs2297363	IGF-II receptor	('A', 'G')	0.61595913	10.57512643	4.90E-25	4.01E-20	6	0	160506462	A	G	-0.739542949	-13.83991994	4.58E-40	1.21E-33	G	A	Both	4.58E-40
rs6135225	FLRT3	('G', 'T')	-0.465223595	-11.36682153	1.73E-28	2.85E-23	20	0	14678135	T	G	0.597425086	13.84852543	5.10E-40	1.54E-33	G	T	Both	5.10E-40
rs690365	HAI-1	('C', 'T')										0.788263411	13.7067445	2.65E-39	7.73E-33	C	T	JHS	2.65E-39
rs2001049	TIMP-3	('A', 'G')	0.522561397	13.5793291	3.88E-39	3.51E-33	22	0	33175749	G	A	0.321133709	6.964359791	5.98E-12	3.10E-06	G	A	Both	3.88E-39
rs7851696	FCN2	('G', 'T')	-0.764073369	-13.55130016	5.40E-39	4.81E-33	9	0	137779091	T	G	0.579028868	10.69021623	2.51E-25	3.99E-19	G	T	Both	5.40E-39
rs4819558	IL-17 sR	('C', 'T')	0.60714742	13.46236233	1.54E-38	1.30E-32	22	0	17616217	T	C							COPDGene	1.54E-38
rs10853117	WFKN2	('A', 'G')	0.503690226	13.39063587	3.56E-38	2.85E-32	17	0	48907597	G	A	0.526981636	11.03050071	8.17E-27	1.16E-20	G	A	Both	3.56E-38
rs2535619	ITI heavy chain H4	('C', 'T')										0.535927228	13.15672368	1.20E-36	2.79E-30	T	C	JHS	1.20E-36
rs1410996	Factor H	('A', 'G')	0.499318298	13.07689152	1.35E-36	8.63E-31	1	0	196696933	A	G	-0.267179836	-6.195523148	8.49E-10	0.0003296	G	A	Both	1.35E-36
rs9427661	complement factor H-related 5	('C', 'T')	0.363447764	6.78052368	1.89E-11	3.67E-08	1	0	196946546	C	T	-0.557153898	-13.12615794	1.70E-36	3.72E-30	T	C	Both	1.70E-36
rs15842	UCRP	('C', 'T')										-0.616779655	-13.11979211	2.17E-36	5.80E-30	T	C	JHS	2.17E-36
rs9302635	Apo L1	('C', 'T')	0.544295354	12.93496722	6.86E-36	3.92E-30	16	0	72144174	C	T							COPDGene	6.86E-36
rs3820897	IL-19	('C', 'T')	0.665681875	12.90723223	9.41E-36	5.31E-30	2	0	3642361	T	C							COPDGene	9.41E-36
rs3796622	IDUA	('C', 'T')	-0.529051424	-12.88095037	1.27E-35	7.03E-30	4	0	983060	T	C	-0.404736522	-8.531762435	5.12E-17	3.62E-11	T	C	Both	1.27E-35
rs1049539	SPARCL1	('C', 'T')	0.57170198	12.40710375	2.57E-33	9.99E-28	4	0	88450348	C	T	-0.3279077	-7.447419921	2.06E-13	1.25E-07	T	C	Both	2.57E-33
rs13045477	CYTN	('C', 'T')	-0.529694711	-12.37154856	3.80E-33	1.43E-27	20	0	23731426	T	C	0.336086418	7.866693469	9.44E-15	6.61E-09	C	T	Both	3.80E-33
rs854469	PARC	('A', 'G')	0.575779592	12.30441594	7.96E-33	2.84E-27	17	0	34389361	G	A	-0.297410187	-7.098331412	2.35E-12	1.01E-06	A	G	Both	7.96E-33
rs2855812	MICB	('G', 'T')	-0.538141969	-12.2478678	1.48E-32	5.05E-27	6	0	31472720	T	G	0.300447274	5.92407557	4.32E-09	0.001478417	G	T	Both	1.48E-32
rs1832262	Carbonic anhydrase 6	('C', 'T')	-0.459698188	-12.23238	1.75E-32	5.91E-27	1	0	9020905	T	C							COPDGene	1.75E-32
rs1473325	b-Endorphin	('C', 'T')	-0.656770158	-12.18001969	3.10E-32	9.98E-27	11	0	116822034	T	C							COPDGene	3.10E-32
rs6581889	Lysozyme	('C', 'T')	-0.485277624	-12.16680099	3.58E-32	1.14E-26	12	0	69757429	C	T							COPDGene	3.58E-32
rs28362458	FUT5	('C', 'T')										0.713768164	12.22239803	3.61E-32	6.65E-26	C	T	JHS	3.61E-32
rs10142601	Angiogenin	('A', 'G')	0.622894308	12.13251282	5.20E-32	1.61E-26	14	0	21143334	G	A	-0.283961801	-5.58742036	2.97E-08	0.008534814	A	G	Both	5.20E-32
rs11080369	HCC-4	('A', 'C')	-0.764387846	-10.06981528	6.13E-23	3.24E-18	17	0	34305164	C	A	-0.72171904	-12.04008555	2.87E-31	6.34E-25	A	C	Both	2.87E-31
rs5510	Kallistatin	('C', 'T')	0.560186925	11.95311908	3.61E-31	9.85E-26	14	0	95033356	T	C							COPDGene	3.61E-31
rs1834640	AMPM2	('A', 'G')	0.554426471	11.87426794	8.40E-31	2.15E-25	15	0	48392165	G	A							COPDGene	8.40E-31
rs7767396	VEGF121	('A', 'G')	-0.461485505	-11.86988001	8.80E-31	2.25E-25	6	0	43927050	G	A							COPDGene	8.80E-31
rs2407522	Alpha enolase	('A', 'C')	0.539139023	11.78206785	2.24E-30	5.29E-25	12	0	89062426	C	A							COPDGene	2.24E-30
rs1561369	sFRP-3	('A', 'G')	0.705708991	11.72602286	4.06E-30	9.14E-25	2	0	183702964	A	G							COPDGene	4.06E-30
rs1133763	MCP-3	('A', 'C')	-0.654488097	-11.72482715	4.11E-30	9.23E-25	17	0	32647831	C	A	0.909380029	10.34739271	6.16E-24	7.16E-18	A	C	Both	4.11E-30
rs10305724	Cathepsin S	('A', 'G')	-1.022138359	-11.55799193	2.38E-29	4.63E-24	1	0	150795365	A	G							COPDGene	2.38E-29
rs364415	RAP	('A', 'G')	0.513701964	8.583541226	2.86E-17	3.91E-13	6	0	31273224	A	G	-0.79081576	-11.4974776	8.13E-29	1.59E-22	G	A	Both	8.13E-29
rs2223286	sL-Selectin	('C', 'T')	-0.46083565	-11.36567863	1.75E-28	2.88E-23	1	0	169665632	C	T	0.471168742	11.11894125	3.72E-27	6.62E-21	T	C	Both	1.75E-28
rs5030062	Prekallikrein	('A', 'C')	0.457831013	11.33151499	2.50E-28	3.96E-23	3	0	186454180	C	A							COPDGene	2.50E-28
rs2369634	CNTN2	('A', 'G')	0.670343794	11.30798545	3.18E-28	4.94E-23	1	0	205157903	G	A							COPDGene	3.18E-28
rs17093546	ENTP5	('A', 'G')	-0.969517579	-11.3075656	3.19E-28	4.96E-23	14	0	74353020	A	G							COPDGene	3.19E-28
rs9892586	MPIF-1	('A', 'G')	0.977269515	11.27027567	4.68E-28	7.07E-23	17	0	34313915	G	A	-0.877239378	-9.654966174	3.81E-21	4.52E-15	A	G	Both	4.68E-28
rs6726713	IL-1 sRII	('C', 'T')										-0.792393555	-11.32331672	4.77E-28	8.93E-22	C	T	JHS	4.77E-28
rs16968287	TECK	('A', 'G')	0.572496673	11.21210139	8.49E-28	1.22E-22	17	0	29275101	A	G							COPDGene	8.49E-28
rs10178436	IL-1 R4	('C', 'T')	0.345116753	8.620224029	2.11E-17	3.00E-13	2	0	102926511	T	C	0.486735582	11.13267439	3.24E-27	5.79E-21	T	C	Both	3.24E-27
rs2289252	Coagulation Factor XI	('C', 'T')	0.42833505	10.82218145	4.31E-26	4.41E-21	4	0	187207381	T	C							COPDGene	4.31E-26
rs2287754	HCG	('A', 'G')	0.847655334	10.75382155	8.49E-26	8.17E-21	19	0	49496494	A	G							COPDGene	8.49E-26
rs2278089	TSG-6	('G', 'T')	0.427701558	10.71574274	1.24E-25	1.15E-20	2	0	152146672	G	T							COPDGene	1.24E-25
rs547154	Factor B	('G', 'T')	0.655345056	10.71180552	1.28E-25	1.19E-20	6	0	31910938	T	G	-0.445643873	-8.373698882	1.88E-16	1.56E-10	G	T	Both	1.28E-25
rs375947	IL-12 Rb1	('A', 'G')	-0.456615335	-10.69683766	1.49E-25	1.36E-20	19	0	18180451	G	A	0.31950865	6.420480755	2.10E-10	8.88E-05	A	G	Both	1.49E-25
rs34064365	Macrophage mannose receptor	('A', 'C')	0.502367211	10.68897567	1.61E-25	1.46E-20	10	0	17889596	A	C							COPDGene	1.61E-25
rs3740909	CDON	('C', 'T')	-0.675995407	-9.42337359	2.22E-20	6.61E-16	11	0	125889526	T	C	0.70570595	10.68059631	2.75E-25	4.36E-19	C	T	Both	2.75E-25
rs11741953	gp130, soluble	('C', 'T')	0.479321066	7.284430085	5.89E-13	2.06E-09	5	0	55267814	C	T	-0.652453862	-10.41735746	3.42E-24	4.99E-18	T	C	Both	3.42E-24
rs9289324	GDF-11/8	('C', 'T')	0.516682695	10.37103308	3.53E-24	2.41E-19	3	0	96929437	C	T							COPDGene	3.53E-24
rs4683702	Endothelin-converting enzyme 1	('G', 'T')	0.434887903	10.36175592	3.85E-24	2.62E-19	3	0	142617138	G	T	-0.581205027	-8.615306314	2.70E-17	2.40E-11	T	G	Both	3.85E-24
rs7548144	VCAM-1	('A', 'G')	-0.581283752	-10.33409298	5.02E-24	3.33E-19	1	0	116764781	G	A							COPDGene	5.02E-24
rs2681417	B7-2	('A', 'G')										0.466865313	10.36207999	5.77E-24	8.30E-18	G	A	JHS	5.77E-24
rs10750836	TNF sR-I	('C', 'T')	-0.605374693	-10.29421392	7.35E-24	4.71E-19	11	0	68815523	C	T							COPDGene	7.35E-24
rs1041868	IFN-a/b R1	('A', 'G')										0.527565973	10.09860038	6.77E-23	9.03E-17	G	A	JHS	6.77E-23
rs951514	BPI	('A', 'C')	0.42133896	10.02688723	9.15E-23	4.66E-18	20	0	36920753	C	A							COPDGene	9.15E-23
rs5167	BAFF Receptor	('G', 'T')	0.422676663	10.0183474	9.91E-23	5.01E-18	19	0	45448465	G	T	-0.268114045	-6.296918099	4.54E-10	0.000184331	T	G	Both	9.91E-23
rs6809523	IL-17 RD	('A', 'G')	0.41972262	10.00504949	1.12E-22	5.59E-18	3	0	57133138	G	A	0.342831579	7.695505105	3.38E-14	2.21E-08	G	A	Both	1.12E-22
rs919747	TIMD3	('A', 'G')	0.518333731	9.953998791	1.80E-22	8.61E-18	5	0	156531330	A	G	0.45552179	6.934436159	7.32E-12	3.75E-06	A	G	Both	1.80E-22
rs6509088	CD177	('C', 'T')	-0.424129744	-9.884547087	3.43E-22	1.54E-17	19	0	43870887	C	T							COPDGene	3.43E-22
rs289802	Testican-1	('A', 'G')	0.526815238	9.883603116	3.46E-22	1.56E-17	15	0	63722915	A	G							COPDGene	3.46E-22
rs10455097	CD109	('A', 'C')	-0.383887078	-9.859678122	4.31E-22	1.90E-17	6	0	74493432	A	C							COPDGene	4.31E-22
rs6695965	MDHC	('C', 'T')	0.431837516	9.81098681	6.74E-22	2.84E-17	1	0	147060091	C	T							COPDGene	6.74E-22
rs12146727	C1r	('A', 'G')										0.679528195	9.802154264	1.02E-21	1.26E-15	G	A	JHS	1.02E-21
rs556322	PSA	('C', 'T')										0.529838764	9.78329647	1.21E-21	1.49E-15	T	C	JHS	1.21E-21
rs4694666	TARC	('C', 'T')	0.456055135	9.707233577	1.74E-21	6.67E-17	4	0	75067842	C	T							COPDGene	1.74E-21
rs3852789	Heparin cofactor II	('A', 'C')										0.544639666	9.730402082	1.94E-21	2.34E-15	A	C	JHS	1.94E-21
rs2241132	IL-1Rrp2	('A', 'C')										0.405690784	9.72353013	1.95E-21	1.95E-15	C	A	JHS	1.95E-21
rs17689879	BGH3	('C', 'T')	-0.372749425	-9.67826056	2.26E-21	8.45E-17	5	0	135393138	T	C							COPDGene	2.26E-21
rs7887	C4b	('G', 'T')	-0.40880244	-9.642586101	3.12E-21	1.13E-16	6	0	31864547	T	G	0.45772096	5.66090648	1.97E-08	0.005875267	G	T	Both	3.12E-21
rs7753890	Nidogen	('C', 'T')	0.474537871	9.636831241	3.29E-21	1.18E-16	6	0	136516257	C	T							COPDGene	3.29E-21
rs2256734	AN32B	('C', 'G')										0.407095082	9.652119408	3.70E-21	3.57E-15	C	G	JHS	3.70E-21
rs1157745	LCMT1	('G', 'T')										-0.42503397	-9.569637267	8.14E-21	9.36E-15	G	T	JHS	8.14E-21
rs805264	ApoM	('A', 'G')										0.600698986	9.493028628	1.60E-20	1.80E-14	G	A	JHS	1.60E-20
rs4795434	LRRK2	('G', 'T')	-0.377713785	-9.451577973	1.73E-20	5.28E-16	17	0	26716917	G	T							COPDGene	1.73E-20
rs16923189	PD-L2	('A', 'G')	0.412419839	9.428149017	2.13E-20	6.36E-16	9	0	5510644	G	A	-0.34002506	-6.610798886	6.22E-11	2.83E-05	A	G	Both	2.13E-20
rs7356880	UBP25	('C', 'T')	0.748873543	9.393166805	2.90E-20	8.40E-16	6	0	32401327	T	C							COPDGene	2.90E-20
rs1026654	LY86	('A', 'G')	0.481364712	9.340509043	4.61E-20	1.27E-15	12	0	89128000	G	A							COPDGene	4.61E-20
rs1150752	C4	('C', 'T')	-0.600556385	-9.333416885	4.91E-20	1.35E-15	6	0	32064726	C	T							COPDGene	4.91E-20
rs2361355	PLXC1	('A', 'G')	-0.342773636	-8.808133557	4.45E-18	7.54E-14	12	0	94630029	G	A	0.433724807	9.319453572	7.29E-20	7.73E-14	A	G	Both	7.29E-20
rs1654523	Kallikrein 7	('C', 'T')	-0.655490874	-9.276018517	8.11E-20	2.11E-15	19	0	51485194	C	T							COPDGene	8.11E-20
rs10923830	CAMK2D	('C', 'T')	0.489411836	9.267924295	8.71E-20	2.25E-15	1	0	120000183	C	T							COPDGene	8.71E-20
rs292754	ATPO	('C', 'T')	0.440481369	9.267150873	8.77E-20	2.26E-15	11	0	37848312	T	C							COPDGene	8.77E-20
rs8401	S100A4	('A', 'G')	0.549732305	9.260976831	9.25E-20	2.38E-15	1	0	153533898	G	A							COPDGene	9.25E-20
rs1038287	RAN	('A', 'G')	0.49982224	9.258246345	9.48E-20	2.43E-15	5	0	100980342	G	A							COPDGene	9.48E-20
rs7138514	FSTL3	('G', 'T')	-0.476900022	-9.220539226	1.32E-19	3.26E-15	12	0	79794558	G	T							COPDGene	1.32E-19
rs4149621	Lipocalin 2	('C', 'T')	-0.572679791	-9.220460966	1.32E-19	3.26E-15	12	0	6451561	C	T							COPDGene	1.32E-19
rs867186	Protein C	('A', 'G')	0.606400199	8.92556834	1.66E-18	3.13E-14	20	0	33764554	G	A	-0.649091487	-9.216728432	1.77E-19	1.81E-13	A	G	Both	1.77E-19
rs17088390	Cathepsin V	('C', 'T')	0.442529345	9.136218646	2.73E-19	6.27E-15	13	0	72254319	T	C							COPDGene	2.73E-19
rs12134133	DAF	('A', 'G')	-0.40454993	-9.1312902	2.85E-19	6.52E-15	1	0	207457845	A	G							COPDGene	2.85E-19
rs217181	Hemoglobin	('C', 'T')										-0.525698604	-9.137619061	3.48E-19	3.51E-13	C	T	JHS	3.48E-19
rs2194225	IL-7 Ra	('C', 'T')	0.362098562	9.102818197	3.65E-19	8.12E-15	5	0	35883804	C	T							COPDGene	3.65E-19
rs3861096	PSA6	('C', 'T')	0.421778503	9.003842928	8.51E-19	1.73E-14	12	0	89027842	T	C							COPDGene	8.51E-19
rs1717570	ARSB	('A', 'G')										0.386835325	9.003384733	1.09E-18	1.06E-12	A	G	JHS	1.09E-18
rs1216440	CaMKK alpha	('A', 'G')	0.372788716	8.948822301	1.36E-18	2.63E-14	4	0	129543559	G	A							COPDGene	1.36E-18
rs10777129	ARP19	('A', 'G')	0.419328953	8.948477515	1.36E-18	2.64E-14	12	0	88961713	A	G							COPDGene	1.36E-18
rs262028	ERAB	('C', 'T')	0.435093261	8.871250443	2.62E-18	4.71E-14	5	0	178015835	C	T							COPDGene	2.62E-18
rs75766	Nogo Receptor	('A', 'C')	0.302546505	6.791001578	1.76E-11	3.46E-08	22	0	20174853	C	A	0.37568773	8.892444913	2.75E-18	2.61E-12	C	A	Both	2.75E-18
rs3764622	Luteinizing hormone	('C', 'T')	-0.640695027	-8.84561815	3.25E-18	5.71E-14	19	0	49506390	C	T	0.428153847	6.250118762	6.07E-10	0.000241654	T	C	Both	3.25E-18
rs11025189	CXCL16, soluble	('C', 'T')	0.419680225	8.820859036	4.00E-18	6.86E-14	11	0	19620227	C	T							COPDGene	4.00E-18
rs35950908	KI2L4	('A', 'G')	0.464208711	8.760945394	6.60E-18	1.07E-13	19	0	55315440	A	G							COPDGene	6.60E-18
rs10924081	Gro-b/g	('A', 'G')	0.419458311	8.691360421	1.18E-17	1.79E-13	1	0	116935068	G	A							COPDGene	1.18E-17
rs6579083	LGMN	('A', 'G')	0.463553563	8.688706381	1.20E-17	1.82E-13	20	0	31760708	A	G							COPDGene	1.20E-17
rs10419515	Siglec-7	('A', 'G')										0.411021242	8.700753962	1.29E-17	9.63E-12	G	A	JHS	1.29E-17
rs4977826	Endostatin	('C', 'T')	-0.390153489	-8.599250944	2.51E-17	3.49E-13	9	0	23127562	T	C							COPDGene	2.51E-17
rs6801605	IL-17B R	('A', 'G')	0.358533897	8.58785844	2.76E-17	3.79E-13	3	0	53876218	A	G							COPDGene	2.76E-17
rs10858906	CLM6	('C', 'T')	-0.412791178	-8.569231006	3.21E-17	4.34E-13	12	0	89934474	T	C							COPDGene	3.21E-17
rs2080745	C2	('G', 'T')	0.531568863	8.56761716	3.25E-17	4.39E-13	12	0	14737360	T	G							COPDGene	3.25E-17
rs4667413	eIF-4H	('C', 'T')	0.608098506	8.563428784	3.37E-17	4.52E-13	2	0	150477548	C	T							COPDGene	3.37E-17
rs16931161	Calcineurin	('A', 'G')	0.564143878	8.551999552	3.69E-17	4.91E-13	9	0	13943319	G	A							COPDGene	3.69E-17
rs2301550	EPI	('A', 'G')	0.415923336	8.533225474	4.31E-17	5.61E-13	9	0	20354796	G	A							COPDGene	4.31E-17
rs1548576	Azurocidin	('A', 'G')	0.4420154	8.526891166	4.53E-17	5.88E-13	7	0	19070165	G	A							COPDGene	4.53E-17
rs7139699	NID2	('C', 'T')	0.523685109	8.51930295	4.82E-17	6.20E-13	13	0	111005475	C	T							COPDGene	4.82E-17
rs10858300	FCN1	('C', 'T')	0.396764898	8.517948457	4.88E-17	6.26E-13	9	0	137842500	T	C							COPDGene	4.88E-17
rs1053805	Carbonic anhydrase XIII	('A', 'G')	0.555547813	8.491037907	6.07E-17	7.60E-13	19	0	12779170	A	G							COPDGene	6.07E-17
rs1907702	Clusterin	('A', 'G')	0.337471201	8.490818093	6.08E-17	7.62E-13	12	0	88955469	G	A							COPDGene	6.08E-17
rs12248406	CD226	('C', 'T')	0.474393405	8.488159115	6.21E-17	7.76E-13	10	0	22319508	T	C							COPDGene	6.21E-17
rs13401986	BMP10	('C', 'T')										0.468778077	8.497497199	6.98E-17	6.03E-11	T	C	JHS	6.98E-17
rs6977	SOST	('A', 'G')	-0.467209937	-8.457160397	7.98E-17	9.66E-13	10	0	16635100	G	A							COPDGene	7.98E-17
rs11873300	MIS	('C', 'T')	-0.475051569	-8.450190733	8.44E-17	1.01E-12	18	0	7049282	C	T							COPDGene	8.44E-17
rs2420134	Coagulation Factor V	('A', 'G')	-0.752471584	-8.436143827	9.46E-17	1.12E-12	1	0	169473761	A	G							COPDGene	9.46E-17
rs583219	CK-MM	('C', 'T')	0.491437858	8.435686342	9.49E-17	1.12E-12	11	0	116723171	C	T							COPDGene	9.49E-17
rs2320611	ACE2	('A', 'G')	0.460703787	8.433932274	9.63E-17	1.14E-12	13	0	33395373	A	G							COPDGene	9.63E-17
rs380649	C7	('A', 'G')	0.347636379	8.130894678	1.07E-15	9.32E-12	5	0	41263849	A	G	-0.372690876	-8.343635474	2.38E-16	1.96E-10	G	A	Both	2.38E-16
rs7196853	ART	('C', 'T')										-0.353344875	-8.307666327	3.06E-16	2.08E-10	T	C	JHS	3.06E-16
rs2270801	6Ckine	('A', 'G')	-0.568300865	-8.287921366	3.10E-16	3.18E-12	3	0	132277866	A	G							COPDGene	3.10E-16
rs10413249	RPS6KA3	('C', 'T')	0.521747278	8.263895723	3.75E-16	3.75E-12	19	0	12830209	C	T							COPDGene	3.75E-16
rs8096867	MBD4	('A', 'G')	0.382573013	8.219721044	5.32E-16	5.08E-12	18	0	7349616	G	A							COPDGene	5.32E-16
rs11022114	DKK3	('A', 'G')	0.371590276	8.219276309	5.33E-16	5.09E-12	11	0	12038874	A	G							COPDGene	5.33E-16
rs11964923	IL-1F6	('A', 'G')										-0.762654081	-8.214563517	6.56E-16	5.25E-10	G	A	JHS	6.56E-16
rs2429387	MRC2	('A', 'G')										0.350692661	8.194012887	7.47E-16	4.96E-10	G	A	JHS	7.47E-16
rs752250	Caspase-3	('G', 'T')	0.503551249	8.173594076	7.64E-16	6.97E-12	12	0	80718753	G	T							COPDGene	7.64E-16
rs2254121	PDGF-BB	('A', 'G')	0.440600614	8.139557046	9.98E-16	8.79E-12	1	0	117458375	A	G							COPDGene	9.98E-16
rs11556218	IL-16	('G', 'T')	-0.542398728	-8.138785358	1.00E-15	8.83E-12	15	0	81598269	G	T	0.311418356	6.13565783	1.22E-09	0.000460302	T	G	Both	1.00E-15
rs519806	MMP-1	('A', 'G')	-0.325289607	-8.134191415	1.04E-15	9.11E-12	11	0	102675489	G	A							COPDGene	1.04E-15
rs2470691	MK12	('A', 'G')	0.475512354	8.122109459	1.14E-15	9.89E-12	3	0	99071647	A	G							COPDGene	1.14E-15
rs1136287	PEDF	('C', 'T')	-0.341584506	-8.078929367	1.60E-15	1.33E-11	17	0	1673276	C	T	-0.341925116	-5.714370764	1.45E-08	0.004462128	C	T	Both	1.60E-15
rs12074019	CD244	('C', 'T')										0.633021312	8.092427084	1.69E-15	1.28E-09	T	C	JHS	1.69E-15
rs7266357	CYTT	('G', 'T')	-0.417585554	-8.065835447	1.77E-15	1.45E-11	20	0	23700824	G	T	0.302385255	6.69293768	3.64E-11	1.71E-05	T	G	Both	1.77E-15
rs7235479	Albumin	('C', 'T')	-0.400141266	-8.060933799	1.84E-15	1.50E-11	18	0	2463095	C	T							COPDGene	1.84E-15
rs10457487	RSPO3	('A', 'C')	0.318241277	8.055153611	1.92E-15	1.56E-11	6	0	127519234	A	C							COPDGene	1.92E-15
rs977598	BDNF	('G', 'T')	0.439667893	8.053289363	1.95E-15	1.58E-11	4	0	75037867	G	T							COPDGene	1.95E-15
rs935925	TACI	('G', 'T')	0.437117369	8.037766225	2.20E-15	1.75E-11	2	0	237214545	G	T							COPDGene	2.20E-15
rs10818070	TLR4:MD-2 complex	('A', 'G')	-0.611384772	-8.018078461	2.56E-15	2.00E-11	9	0	120456495	A	G	0.429436099	6.09416488	1.55E-09	0.000395128	G	A	Both	2.56E-15
rs3800621	S100A6	('A', 'G')	0.484502517	8.012246485	2.68E-15	2.08E-11	7	0	137351769	G	A							COPDGene	2.68E-15
rs4789763	SECTM1	('A', 'G')	0.306507578	8.010581158	2.72E-15	2.10E-11	17	0	80289284	G	A							COPDGene	2.72E-15
rs930707	dopa decarboxylase	('A', 'G')										-0.461931945	-8.026464259	2.81E-15	2.08E-09	A	G	JHS	2.81E-15
rs4663650	IRF1	('A', 'G')	0.392206388	8.000297559	2.94E-15	2.25E-11	2	0	237415521	G	A							COPDGene	2.94E-15
rs16889678	PRKACA	('C', 'T')	0.556507108	7.978092358	3.49E-15	2.61E-11	6	0	34383208	C	T							COPDGene	3.49E-15
rs1126477	Lactoferrin	('C', 'T')	-0.250147273	-5.81161233	7.95E-09	4.84E-06	3	0	46501268	T	C	0.368170012	7.990114424	3.61E-15	2.26E-09	C	T	Both	3.61E-15
rs1528398	IL-4	('C', 'T')	0.331035741	7.967172825	3.79E-15	2.80E-11	2	0	197311265	C	T							COPDGene	3.79E-15
rs1958078	SMOC1	('A', 'C')	-0.386720397	-7.959853171	4.01E-15	2.94E-11	14	0	70354858	A	C							COPDGene	4.01E-15
rs7739998	CCL28	('A', 'G')	0.531553038	7.946932766	4.43E-15	3.21E-11	6	0	169681093	G	A							COPDGene	4.43E-15
rs2132441	SHC1	('C', 'T')	0.353183599	7.928929373	5.09E-15	3.61E-11	1	0	147062571	C	T							COPDGene	5.09E-15
rs10776672	Nucleoside diphosphate kinase A	('A', 'G')	0.392910717	7.887989343	6.95E-15	4.74E-11	10	0	135157955	G	A							COPDGene	6.95E-15
rs1780160	KPCT	('C', 'T')	0.565174379	7.884736599	7.12E-15	4.84E-11	9	0	15127943	T	C							COPDGene	7.12E-15
rs971414	Cystatin C	('C', 'T')	-0.43185781	-7.8704009	7.94E-15	5.32E-11	2	0	133682085	C	T							COPDGene	7.94E-15
rs4853597	Cystatin M	('A', 'G')	-0.412502646	-7.8693749	8.01E-15	5.35E-11	2	0	192322509	A	G							COPDGene	8.01E-15
rs12094678	ADAM12	('A', 'G')	0.325622699	7.866857282	8.16E-15	5.44E-11	1	0	3111669	A	G							COPDGene	8.16E-15
rs2341880	COLEC12	('C', 'T')	-0.477117676	-7.83900844	1.01E-14	6.53E-11	14	0	55948877	C	T							COPDGene	1.01E-14
rs11886793	IL-18 Rb	('G', 'T')	0.335807511	7.817661547	1.18E-14	7.50E-11	2	0	103072220	G	T							COPDGene	1.18E-14
rs2705423	GPNMB	('C', 'T')	-0.384120355	-7.81290936	1.23E-14	7.73E-11	11	0	37908227	C	T							COPDGene	1.23E-14
rs2986742	PGP9.5	('C', 'T')	0.364921889	7.793866879	1.42E-14	8.74E-11	1	0	6550376	C	T							COPDGene	1.42E-14
rs187090	suPAR	('C', 'T')	-0.490073265	-7.784049573	1.53E-14	9.31E-11	2	0	143719772	T	C							COPDGene	1.53E-14
rs9672916	Galectin-7	('C', 'T')	0.452732411	7.781732032	1.55E-14	9.45E-11	15	0	72600427	T	C							COPDGene	1.55E-14
rs454212	C3d	('C', 'T')	0.412944741	7.76956081	1.70E-14	1.02E-10	6	0	31934372	T	C							COPDGene	1.70E-14
rs7439493	Factor I	('A', 'G')	0.314865814	7.761305887	1.81E-14	1.08E-10	4	0	110656730	A	G							COPDGene	1.81E-14
rs4654168	RBP	('C', 'T')	-0.346750359	-7.750919276	1.96E-14	1.15E-10	1	0	246078476	T	C							COPDGene	1.96E-14
rs259843	MASP3	('C', 'T')	0.309471428	7.743155615	2.07E-14	1.21E-10	2	0	180736508	T	C							COPDGene	2.07E-14
rs2596793	EDAR	('C', 'T')	0.325517094	7.7431293	2.07E-14	1.21E-10	12	0	80224420	T	C							COPDGene	2.07E-14
rs378133	Cytochrome P450 3A4	('A', 'G')	0.499995268	7.735413536	2.20E-14	1.27E-10	17	0	39280567	A	G							COPDGene	2.20E-14
rs7855162	phosphoglycerate kinase 1	('C', 'T')	0.614221766	7.733793764	2.22E-14	1.29E-10	9	0	22074793	C	T							COPDGene	2.22E-14
rs3826472	NET1	('C', 'T')	0.324462498	7.727695939	2.33E-14	1.34E-10	17	0	9084658	T	C	-0.302265565	-6.676924796	4.05E-11	1.89E-05	C	T	Both	2.33E-14
rs997167	Esterase D	('G', 'T')	-0.517034468	-7.708753909	2.68E-14	1.51E-10	13	0	47365388	T	G	0.626586521	7.321696502	5.04E-13	2.92E-07	G	T	Both	2.68E-14
rs10860794	Cathepsin A	('A', 'C')	-0.348622248	-7.703913025	2.78E-14	1.55E-10	12	0	102217720	A	C							COPDGene	2.78E-14
rs647975	EF-1-beta	('C', 'T')	0.423130731	7.693685107	3.00E-14	1.66E-10	11	0	118038741	T	C							COPDGene	3.00E-14
rs269868	LAG-1	('A', 'G')	0.36048418	7.675185916	3.44E-14	1.87E-10	15	0	45392075	G	A							COPDGene	3.44E-14
rs8033821	PSD7	('C', 'T')	0.466912129	7.671807231	3.53E-14	1.91E-10	15	0	69907739	C	T							COPDGene	3.53E-14
rs1894043	calgranulin B	('C', 'T')										-0.511637091	-7.678983711	3.73E-14	2.03E-08	T	C	JHS	3.73E-14
rs10503575	Laminin	('C', 'T')	0.338680445	7.655945928	3.97E-14	2.11E-10	8	0	15981879	C	T							COPDGene	3.97E-14
rs8064916	NCAM-L1	('G', 'T')	0.451508759	7.653133256	4.06E-14	2.15E-10	17	0	41703554	T	G							COPDGene	4.06E-14
rs9434795	Transgelin-2	('C', 'T')	0.356465423	7.648866681	4.19E-14	2.21E-10	1	0	6552499	C	T							COPDGene	4.19E-14
rs6539695	CDC37	('G', 'T')	0.341265036	7.642718515	4.38E-14	2.29E-10	12	0	83233045	G	T							COPDGene	4.38E-14
rs12080243	SAP	('C', 'T')	0.439350754	7.630493056	4.80E-14	2.48E-10	1	0	160347420	T	C							COPDGene	4.80E-14
rs1042122	GA733-1 protein	('C', 'T')	0.322022815	7.615876067	5.34E-14	2.71E-10	19	0	49989424	C	T							COPDGene	5.34E-14
rs2375754	BID	('A', 'G')	0.359343474	7.594524141	6.25E-14	3.11E-10	1	0	65611633	G	A							COPDGene	6.25E-14
rs11053646	OLR1	('C', 'G')										0.396703168	7.588226315	7.43E-14	4.68E-08	C	G	JHS	7.43E-14
rs9968825	ATP synthase beta chain	('A', 'G')	0.359202069	7.569912239	7.49E-14	3.62E-10	6	0	43660769	G	A							COPDGene	7.49E-14
rs1864402	RET	('G', 'T')	-0.368807234	-7.568698228	7.56E-14	3.65E-10	10	0	43605860	T	G							COPDGene	7.56E-14
rs10444509	CATZ	('C', 'T')	-0.409385298	-7.56283514	7.89E-14	3.78E-10	12	0	102214030	C	T							COPDGene	7.89E-14
rs6672980	KIF23	('A', 'G')	0.420152413	7.545425941	8.97E-14	4.21E-10	1	0	102087717	A	G							COPDGene	8.97E-14
rs11685147	AFP	('A', 'G')	0.346795106	7.525010494	1.04E-13	4.78E-10	2	0	200612911	A	G							COPDGene	1.04E-13
rs3105833	CSF-1	('C', 'T')	0.308501858	7.522729487	1.06E-13	4.85E-10	17	0	51665573	T	C							COPDGene	1.06E-13
rs6475870	Fibronectin	('C', 'T')	-0.485825214	-7.508091357	1.18E-13	5.31E-10	9	0	25878901	C	T							COPDGene	1.18E-13
rs6841926	ULBP-3	('A', 'G')	0.340585635	7.508040767	1.18E-13	5.31E-10	4	0	165700679	A	G							COPDGene	1.18E-13
rs2480224	Ficolin-3	('C', 'T')	-0.501634851	-7.452618171	1.76E-13	7.47E-10	1	0	27775196	T	C							COPDGene	1.76E-13
rs8014841	BMX	('A', 'G')	0.354715068	7.448735389	1.81E-13	7.65E-10	14	0	67352226	G	A							COPDGene	1.81E-13
rs7654319	CRTAM	('C', 'T')	0.306944563	7.447063934	1.83E-13	7.73E-10	4	0	166471139	T	C							COPDGene	1.83E-13
rs3730114	Angiostatin	('C', 'T')	0.40765739	7.43513612	2.00E-13	8.31E-10	22	0	26091306	C	T							COPDGene	2.00E-13
rs10814219	PDE1A	('A', 'C')	0.396375258	7.430942721	2.06E-13	8.52E-10	9	0	3536260	C	A							COPDGene	2.06E-13
rs6697598	Layilin	('C', 'T')	-0.557641333	-7.421363594	2.21E-13	9.04E-10	1	0	241105515	C	T							COPDGene	2.21E-13
rs9549691	MP2K2	('G', 'T')	-0.382509253	-7.412062275	2.36E-13	9.56E-10	13	0	113861606	G	T							COPDGene	2.36E-13
rs12075	Eotaxin	('A', 'G')										0.633679121	7.411168499	2.67E-13	1.60E-07	G	A	JHS	2.67E-13
rs9577734	MEK1	('A', 'G')	0.505855743	7.384936834	2.87E-13	1.13E-09	13	0	113046933	G	A							COPDGene	2.87E-13
rs6118	MED-1	('C', 'T')	0.373041977	7.380390079	2.97E-13	1.16E-09	14	0	95053863	T	C	-0.283384022	-6.599385837	6.61E-11	2.14E-05	C	T	Both	2.97E-13
rs6719593	Cadherin-12	('A', 'G')	0.38397624	7.375272712	3.08E-13	1.20E-09	2	0	232198327	A	G							COPDGene	3.08E-13
rs3735167	TIG2	('C', 'T')	0.355539278	7.364183678	3.33E-13	1.28E-09	7	0	150039555	T	C							COPDGene	3.33E-13
rs9305000	Contactin-4	('A', 'G')	-0.450013504	-7.363627448	3.35E-13	1.28E-09	19	0	22742858	A	G							COPDGene	3.35E-13
rs11248931	contactin-1	('C', 'T')										0.338013035	7.375180097	3.45E-13	2.05E-07	T	C	JHS	3.45E-13
rs2288970	VEGF-C	('C', 'T')	0.347678529	7.359173041	3.45E-13	1.32E-09	7	0	132106953	C	T							COPDGene	3.45E-13
rs8176746	TCCR	('G', 'T')	0.519503805	7.358883614	3.46E-13	1.32E-09	9	0	136131322	T	G	-0.343021385	-5.927913711	4.22E-09	0.001447506	G	T	Both	3.46E-13
rs610403	DERM	('A', 'G')	0.294435183	7.358514482	3.47E-13	1.32E-09	1	0	168707974	G	A							COPDGene	3.47E-13
rs2171513	CTGF	('A', 'G')	0.384967356	7.354437205	3.57E-13	1.36E-09	3	0	112184927	A	G							COPDGene	3.57E-13
rs7859940	FN1.3	('A', 'G')	-0.427395534	-7.349239388	3.71E-13	1.40E-09	9	0	99584880	A	G							COPDGene	3.71E-13
rs2768713	HIPK3	('A', 'G')	0.414232381	7.348819847	3.72E-13	1.40E-09	10	0	14813860	G	A							COPDGene	3.72E-13
rs3758333	Troponin I, skeletal, fast twitch	('C', 'T')	0.310500898	7.328446093	4.30E-13	1.58E-09	9	0	126024561	C	T							COPDGene	4.30E-13
rs10112655	FABP	('A', 'G')	-0.339172059	-7.323292558	4.46E-13	1.63E-09	8	0	49064147	G	A							COPDGene	4.46E-13
rs13109156	NSF1C	('C', 'T')	0.597460633	7.318395928	4.62E-13	1.68E-09	4	0	46093249	T	C							COPDGene	4.62E-13
rs6667663	Protease nexin I	('C', 'T')	0.379246458	7.311640267	4.85E-13	1.75E-09	1	0	10935437	T	C							COPDGene	4.85E-13
rs10016497	RS3	('A', 'G')	0.311920062	7.300350512	5.26E-13	1.87E-09	4	0	141214222	G	A							COPDGene	5.26E-13
rs157582	Moesin	('C', 'T')	0.334857008	7.299747029	5.28E-13	1.88E-09	19	0	45396219	T	C							COPDGene	5.28E-13
rs12107648	ASM3A	('C', 'T')	0.463755721	7.260502999	6.97E-13	2.38E-09	3	0	159332305	T	C							COPDGene	6.97E-13
rs4943019	a-Synuclein	('A', 'G')	0.40152571	7.208820473	1.00E-12	3.22E-09	13	0	33514022	A	G							COPDGene	1.00E-12
rs2823990	IgE	('A', 'G')	0.29607482	7.20565371	1.03E-12	3.28E-09	21	0	18081151	G	A							COPDGene	1.03E-12
rs222699	RANK	('A', 'G')	0.378391455	7.195615782	1.10E-12	3.48E-09	14	0	24072724	G	A							COPDGene	1.10E-12
rs2057681	GOT1	('A', 'G')										-0.330644232	-7.197296616	1.21E-12	6.77E-07	A	G	JHS	1.21E-12
rs2099684	FCG3B	('A', 'G')	0.312358769	7.14925159	1.52E-12	4.57E-09	1	0	161500130	G	A	-0.387704604	-6.75194144	2.44E-11	8.82E-06	A	G	Both	1.52E-12
rs9363237	CK-MB	('A', 'G')	0.36587282	7.140554956	1.62E-12	4.81E-09	6	0	95502730	A	G							COPDGene	1.62E-12
rs3843464	N-terminal pro-BNP	('A', 'G')	-0.418006817	-7.112350037	1.97E-12	5.65E-09	5	0	55493266	G	A							COPDGene	1.97E-12
rs1953372	LDH-H 1	('G', 'T')	0.412711486	7.102957168	2.10E-12	5.97E-09	14	0	57852674	T	G							COPDGene	2.10E-12
rs4233167	TLR2	('A', 'G')	0.314606078	7.096641498	2.20E-12	6.19E-09	1	0	176422273	A	G							COPDGene	2.20E-12
rs3091244	CRP	('A', 'G')										-0.283343258	-7.109748783	2.21E-12	1.20E-06	G	A	JHS	2.21E-12
rs696765	C9	('A', 'G')										0.571541733	7.099856428	2.37E-12	1.29E-06	A	G	JHS	2.37E-12
rs9300812	FN1.4	('A', 'G')	-0.34119846	-7.081101698	2.45E-12	6.77E-09	13	0	104038402	A	G							COPDGene	2.45E-12
rs11209026	IL-23 R	('A', 'G')	-0.59060583	-7.074719384	2.56E-12	7.03E-09	1	0	67705958	A	G							COPDGene	2.56E-12
rs4839	Cathepsin B	('C', 'T')	0.32320143	7.058971636	2.85E-12	7.70E-09	8	0	11701933	C	T							COPDGene	2.85E-12
rs2035786	Thyroglobulin	('C', 'T')	0.315348482	7.049613318	3.04E-12	8.12E-09	2	0	146779528	C	T							COPDGene	3.04E-12
rs1170327	TWEAKR	('A', 'G')	0.328631302	7.047001623	3.10E-12	8.25E-09	9	0	113547476	A	G							COPDGene	3.10E-12
rs12290398	TNFSF18	('A', 'G')										-0.530934509	-7.055359447	3.22E-12	1.73E-06	A	G	JHS	3.22E-12
rs876480	RELT	('A', 'G')										-0.311661455	-7.033287463	3.74E-12	1.99E-06	A	G	JHS	3.74E-12
rs2275531	PIGR	('C', 'T')	-0.278430108	-7.013070253	3.91E-12	1.00E-08	1	0	207109116	T	C							COPDGene	3.91E-12
rs7209696	pTEN	('A', 'G')	0.365659664	7.012482222	3.93E-12	1.00E-08	17	0	58379474	A	G							COPDGene	3.93E-12
rs6938236	GNS	('A', 'G')	0.473447062	6.978814672	4.95E-12	1.22E-08	6	0	168895058	G	A							COPDGene	4.95E-12
rs9991561	RS3A	('A', 'G')	0.467428556	6.970066949	5.25E-12	1.28E-08	4	0	156346580	G	A							COPDGene	5.25E-12
rs2569432	CD59	('A', 'G')	-0.304377824	-6.96788541	5.33E-12	1.29E-08	19	0	51611073	A	G							COPDGene	5.33E-12
rs3763564	Apo A-I	('G', 'T')	0.478622469	6.963135037	5.51E-12	1.33E-08	8	0	119296910	G	T							COPDGene	5.51E-12
rs847610	CONA1	('A', 'G')	0.390970174	6.958699203	5.68E-12	1.36E-08	6	0	108545932	G	A							COPDGene	5.68E-12
rs10937377	Caspase-10	('A', 'G')	0.301908354	6.955371652	5.81E-12	1.39E-08	3	0	188638678	A	G							COPDGene	5.81E-12
rs9651966	MFGM	('C', 'T')	-0.350849219	-6.954528133	5.84E-12	1.40E-08	12	0	80028738	T	C							COPDGene	5.84E-12
rs2298730	GRB2-related adapter protein 2	('G', 'T')	0.364805204	6.920067943	7.38E-12	1.69E-08	4	0	105391999	T	G							COPDGene	7.38E-12
rs4143858	Contactin-5	('A', 'G')	0.546572981	6.916797328	7.55E-12	1.72E-08	11	0	99042908	A	G							COPDGene	7.55E-12
rs4314026	FGR	('C', 'T')	0.359887173	6.913871754	7.70E-12	1.75E-08	2	0	69269809	T	C							COPDGene	7.70E-12
rs2574951	BFL1	('C', 'T')	0.367058861	6.912322257	7.78E-12	1.77E-08	10	0	52043987	T	C							COPDGene	7.78E-12
rs10129859	IGFBP-6	('C', 'T')	-0.532968469	-6.911470452	7.83E-12	1.78E-08	14	0	106020366	C	T							COPDGene	7.83E-12
rs3760739	kallikrein 13	('G', 'T')	-0.298369009	-6.910338227	7.89E-12	1.79E-08	19	0	51538561	T	G							COPDGene	7.89E-12
rs1578905	IgG	('G', 'T')	0.339075245	6.874645484	1.00E-11	2.18E-08	14	0	57637334	G	T							COPDGene	1.00E-11
rs12334538	STX1a	('G', 'T')	0.406526012	6.872751573	1.02E-11	2.20E-08	8	0	27344360	G	T							COPDGene	1.02E-11
rs782810	NAP-2	('A', 'G')	0.298852618	6.86290944	1.09E-11	2.33E-08	1	0	202957351	A	G							COPDGene	1.09E-11
rs9643931	IL-1a	('C', 'T')	0.399582062	6.846559788	1.21E-11	2.55E-08	8	0	16090854	T	C							COPDGene	1.21E-11
rs10945405	TSP2	('C', 'T')										0.358654541	6.853748826	1.26E-11	6.26E-06	T	C	JHS	1.26E-11
rs1592672	ROBO2	('G', 'T')	-0.293828176	-6.826625394	1.39E-11	2.85E-08	12	0	80128593	G	T							COPDGene	1.39E-11
rs8177585	IL-15 Ra	('A', 'G')										-0.331764713	-6.839111578	1.39E-11	6.84E-06	G	A	JHS	1.39E-11
rs1468550	WNK3	('C', 'T')	0.446463532	6.81198065	1.53E-11	3.09E-08	5	0	129912666	C	T							COPDGene	1.53E-11
rs901303	Noggin	('A', 'G')	0.320318325	6.802127004	1.63E-11	3.26E-08	2	0	163416447	A	G							COPDGene	1.63E-11
rs12651581	Afamin	('C', 'T')										0.456154958	6.814161973	1.64E-11	8.03E-06	T	C	JHS	1.64E-11
rs445925	MMP-8	('A', 'G')										-0.320748231	-6.80509963	1.74E-11	8.51E-06	G	A	JHS	1.74E-11
rs932683	IGFBP-2	('A', 'G')	-0.481181078	-6.789296403	1.78E-11	3.49E-08	14	0	54629941	A	G							COPDGene	1.78E-11
rs2504914	PDE7A	('A', 'G')	0.286402972	6.780721346	1.88E-11	3.66E-08	6	0	12607041	G	A							COPDGene	1.88E-11
rs8055964	annexin II	('A', 'G')	0.402218061	6.763647268	2.11E-11	4.02E-08	16	0	83860921	A	G							COPDGene	2.11E-11
rs11799574	NKp44	('A', 'C')	0.461574384	6.763098042	2.12E-11	4.03E-08	1	0	184391279	A	C							COPDGene	2.12E-11
rs10439256	SEPR	('C', 'T')	0.55733301	6.750821678	2.30E-11	4.31E-08	2	0	163152351	C	T							COPDGene	2.30E-11
rs387098	NKp30	('A', 'G')	0.284875708	6.748335651	2.34E-11	4.37E-08	20	0	62154594	G	A							COPDGene	2.34E-11
rs6873545	Growth hormone receptor	('C', 'T')										0.290712414	6.758942829	2.36E-11	1.14E-05	T	C	JHS	2.36E-11
rs624899	Mammaglobin 2	('C', 'T')	0.357280069	6.739382592	2.48E-11	4.59E-08	19	0	11612498	T	C							COPDGene	2.48E-11
rs2227566	uPA	('C', 'T')										0.28554212	6.740450281	2.67E-11	1.28E-05	C	T	JHS	2.67E-11
rs13437378	SPHK2	('C', 'T')	0.331295531	6.724670665	2.73E-11	4.97E-08	6	0	14507185	C	T							COPDGene	2.73E-11
rs3823342	b2-Microglobulin	('C', 'T')	0.27341628	6.724619514	2.73E-11	4.97E-08	6	0	29913067	T	C							COPDGene	2.73E-11
rs9288445	RNase H1	('C', 'T')	0.304666607	6.720882347	2.80E-11	5.07E-08	2	0	212847371	T	C							COPDGene	2.80E-11
rs7865808	STAT6	('A', 'G')	0.321595851	6.719915481	2.82E-11	5.10E-08	9	0	2913620	A	G							COPDGene	2.82E-11
rs1977389	Fas, soluble	('G', 'T')	0.278036231	6.718620146	2.85E-11	5.14E-08	10	0	90773494	G	T							COPDGene	2.85E-11
rs10045431	IL-23	('A', 'C')	-0.309578527	-6.717878021	2.86E-11	5.16E-08	5	0	158814533	A	C	-0.373513604	-5.64065291	2.21E-08	0.006537501	A	C	Both	2.86E-11
rs13362436	HO-2	('A', 'G')	0.326514297	6.710469566	3.00E-11	5.37E-08	5	0	115542982	A	G							COPDGene	3.00E-11
rs1414040	CAPG	('C', 'T')	-0.334799057	-6.709473821	3.02E-11	5.40E-08	10	0	25853401	C	T							COPDGene	3.02E-11
rs2150696	Activated Protein C	('A', 'G')	0.269855162	6.709163438	3.03E-11	5.41E-08	9	0	12464876	A	G							COPDGene	3.03E-11
rs17003484	PTN	('A', 'C')	-0.543557931	-6.705205154	3.11E-11	5.52E-08	21	0	21595001	A	C							COPDGene	3.11E-11
rs10832164	Spondin-1	('C', 'T')	-0.268878263	-6.623989525	5.30E-11	8.54E-08	11	0	14048480	T	C	0.328519819	6.714361819	3.17E-11	1.49E-05	C	T	Both	3.17E-11
rs7980673	CK2-A2:B	('A', 'G')	0.30314749	6.701725774	3.18E-11	5.63E-08	12	0	69360029	A	G							COPDGene	3.18E-11
rs1245548	Testican-2	('A', 'G')	-0.261799012	-6.679184347	3.69E-11	6.36E-08	10	0	73845884	G	A							COPDGene	3.69E-11
rs1167846	TAK1-TAB1	('C', 'T')	0.273288511	6.678114007	3.72E-11	6.39E-08	6	0	137343720	T	C							COPDGene	3.72E-11
rs7313273	LRIG3	('G', 'T')	0.322271264	6.671598035	3.88E-11	6.62E-08	12	0	59322352	G	T							COPDGene	3.88E-11
rs7613024	GI24	('A', 'G')	0.377489937	6.668413925	3.96E-11	6.74E-08	3	0	94596072	A	G							COPDGene	3.96E-11
rs1613058	PolyUbiquitin K63	('A', 'G')	0.352078371	6.664176703	4.07E-11	6.89E-08	1	0	69624644	A	G							COPDGene	4.07E-11
rs9522149	GP114	('C', 'T')	0.265274355	6.661922386	4.13E-11	6.97E-08	13	0	111827167	T	C							COPDGene	4.13E-11
rs9872864	Fas ligand, soluble	('A', 'G')										-0.292105488	-6.671823538	4.18E-11	1.94E-05	A	G	JHS	4.18E-11
rs11988094	UNC5H4	('C', 'T')										-0.355200984	-6.648197657	4.81E-11	1.62E-05	T	C	JHS	4.81E-11
rs2427258	MIC-1	('A', 'G')	-0.346486663	-6.630822831	5.07E-11	8.24E-08	20	0	60724908	G	A							COPDGene	5.07E-11
rs1001179	Catalase	('C', 'T')	-0.327746502	-6.624845741	5.27E-11	8.50E-08	11	0	34460231	T	C							COPDGene	5.27E-11
rs7304705	FGF-18	('A', 'G')	0.321931195	6.62475284	5.27E-11	8.51E-08	12	0	111438001	G	A							COPDGene	5.27E-11
rs2694831	Lamin-B1	('A', 'G')	0.343481719	6.622499476	5.35E-11	8.61E-08	12	0	80086780	A	G							COPDGene	5.35E-11
rs1993430	SLAF6	('A', 'G')	0.281815926	6.617359432	5.53E-11	8.85E-08	9	0	140964758	A	G							COPDGene	5.53E-11
rs1552290	MP2K3	('A', 'G')	0.377269859	6.600667682	6.17E-11	9.67E-08	1	0	102101223	G	A							COPDGene	6.17E-11
rs17571	Cathepsin D	('A', 'G')	-0.510874085	-6.577866844	7.15E-11	1.09E-07	11	0	1782594	A	G							COPDGene	7.15E-11
rs7688672	INGR2	('A', 'G')	0.267771863	6.571800937	7.44E-11	1.13E-07	4	0	82069449	A	G							COPDGene	7.44E-11
rs8069636	sICAM-2	('A', 'G')	0.265962204	6.557826898	8.14E-11	1.21E-07	17	0	54588899	A	G							COPDGene	8.14E-11
rs8069445	MMP-16	('G', 'T')	0.442536858	6.551112471	8.50E-11	1.26E-07	17	0	430245	T	G							COPDGene	8.50E-11
rs6707760	Sialoadhesin	('G', 'T')	0.31677543	6.546723366	8.75E-11	1.29E-07	2	0	45123765	T	G							COPDGene	8.75E-11
rs2239908	GDF-11	('A', 'G')	-0.269336411	-6.540298735	9.12E-11	1.33E-07	17	0	26725265	G	A							COPDGene	9.12E-11
rs9835911	FSH	('C', 'T')										-0.328219536	-6.545334295	9.36E-11	2.96E-05	C	T	JHS	9.36E-11
rs2725267	NR1D1	('A', 'G')	0.335484085	6.530921514	9.69E-11	1.40E-07	4	0	89016175	G	A							COPDGene	9.69E-11
rs10743430	Thrombopoietin Receptor	('C', 'T')	0.32563262	6.523274615	1.02E-10	1.45E-07	12	0	22151573	C	T							COPDGene	1.02E-10
rs7540267	GDF-9	('C', 'T')	0.365971009	6.522431296	1.02E-10	1.46E-07	1	0	31000635	T	C							COPDGene	1.02E-10
rs913835	CTACK	('A', 'G')										0.325636078	6.501451448	1.26E-10	5.48E-05	A	G	JHS	1.26E-10
rs1075427	MMP-13	('C', 'T')	-0.251082275	-6.470898921	1.42E-10	1.91E-07	6	0	134504204	T	C							COPDGene	1.42E-10
rs2290610	IL-5 Ra	('C', 'T')	0.261278234	6.17431956	9.12E-10	8.59E-07	3	0	3139957	C	T	-0.294524438	-6.473869279	1.50E-10	6.46E-05	T	C	Both	1.50E-10
rs2277991	CD23	('A', 'G')										0.279585172	6.468425232	1.55E-10	6.66E-05	A	G	JHS	1.55E-10
rs2694661	PSA1	('A', 'G')	0.264585064	6.444796671	1.68E-10	2.19E-07	12	0	80114135	A	G							COPDGene	1.68E-10
rs288975	GX	('C', 'T')	0.299550148	6.441690881	1.72E-10	2.23E-07	6	0	156878678	C	T							COPDGene	1.72E-10
rs1467079	FAM107B	('C', 'T')	0.379082597	6.428844068	1.86E-10	2.38E-07	2	0	9290191	C	T							COPDGene	1.86E-10
rs2249122	NCK1	('C', 'T')	0.538004624	6.420008123	1.97E-10	2.49E-07	1	0	90397513	C	T							COPDGene	1.97E-10
rs6433223	Aggrecan	('A', 'G')	0.309465842	6.411286972	2.08E-10	2.60E-07	2	0	171461637	G	A							COPDGene	2.08E-10
rs3748896	sCD163	('A', 'G')	-0.260443512	-6.409855108	2.10E-10	2.62E-07	2	0	134965464	G	A							COPDGene	2.10E-10
rs17288108	NET4	('A', 'G')	-0.34421259	-6.408890623	2.11E-10	2.64E-07	12	0	96131895	G	A							COPDGene	2.11E-10
rs3765766	Integrin aVb5	('C', 'T')	-0.332288434	-6.408601684	2.12E-10	2.64E-07	1	0	3634660	T	C							COPDGene	2.12E-10
rs10011730	TLR4	('C', 'T')	0.466870497	6.408217468	2.12E-10	2.65E-07	4	0	75168571	C	T							COPDGene	2.12E-10
rs10061750	CRIS3	('A', 'G')	-0.307546285	-6.404616147	2.17E-10	2.69E-07	5	0	66792556	G	A							COPDGene	2.17E-10
rs4590341	OX40 Ligand	('A', 'C')	0.303298497	6.403761521	2.18E-10	2.71E-07	7	0	33613560	A	C							COPDGene	2.18E-10
rs9323497	WISP-3	('C', 'T')	0.345662963	6.401615611	2.21E-10	2.74E-07	14	0	67873128	T	C							COPDGene	2.21E-10
rs17089382	CNDP1	('C', 'T')										0.358657824	6.405901344	2.30E-10	9.67E-05	C	T	JHS	2.30E-10
rs1423099	NRX3B	('C', 'T')	-0.2576079	-6.391439896	2.36E-10	2.88E-07	5	0	75427518	C	T							COPDGene	2.36E-10
rs6924059	RANTES	('A', 'G')	0.512240226	6.38951497	2.39E-10	2.91E-07	6	0	168666768	A	G							COPDGene	2.39E-10
rs613066	GPDA	('G', 'T')										-0.426013701	-6.397513523	2.42E-10	0.000101806	G	T	JHS	2.42E-10
rs7240720	paraoxonase 1	('A', 'G')	0.300471157	6.38695047	2.43E-10	2.95E-07	18	0	33888895	G	A							COPDGene	2.43E-10
rs4849911	PDK1	('C', 'T')	0.285285635	6.382850855	2.49E-10	3.01E-07	2	0	121358941	T	C							COPDGene	2.49E-10
rs1891371	Angiopoietin-4	('C', 'T')	0.402937587	6.372148928	2.67E-10	3.18E-07	10	0	135167121	C	T							COPDGene	2.67E-10
rs2398112	ADAMTS-4	('C', 'T')	0.382727506	6.368898467	2.72E-10	3.24E-07	10	0	10068250	C	T							COPDGene	2.72E-10
rs4365418	Myokinase, human	('C', 'T')	0.440697482	6.36327005	2.82E-10	3.33E-07	2	0	29744336	T	C							COPDGene	2.82E-10
rs4758042	OMD	('A', 'C')	-0.248269622	-6.362147913	2.84E-10	3.35E-07	11	0	8129296	A	C							COPDGene	2.84E-10
rs1480550	LYPD3	('G', 'T')	0.325636051	6.357329579	2.93E-10	3.43E-07	11	0	36967260	G	T							COPDGene	2.93E-10
rs4868648	BCL6	('C', 'T')	0.24968673	6.35315598	3.00E-10	3.51E-07	5	0	175980113	T	C							COPDGene	3.00E-10
rs7007767	HIF-1a	('C', 'T')	0.402249872	6.351417928	3.04E-10	3.54E-07	8	0	21202578	C	T							COPDGene	3.04E-10
rs28490179	TGM3	('C', 'T')										0.373976997	6.344328683	3.38E-10	0.000139613	C	T	JHS	3.38E-10
rs4759814	MMP-9	('G', 'T')	-0.354640326	-6.328036247	3.52E-10	3.98E-07	12	0	131455221	T	G							COPDGene	3.52E-10
rs11936885	Chk2	('C', 'T')	0.364038367	6.32739618	3.53E-10	3.99E-07	4	0	150741301	T	C							COPDGene	3.53E-10
rs8109605	EMR2	('C', 'T')	-0.294146599	-6.323094565	3.63E-10	4.08E-07	19	0	14524651	T	C							COPDGene	3.63E-10
rs942200	SCGF-alpha	('C', 'T')	0.515045463	6.313502012	3.85E-10	4.29E-07	10	0	6063674	T	C							COPDGene	3.85E-10
rs2931131	Angiopoietin-1	('C', 'T')	0.367614422	6.30947121	3.95E-10	4.37E-07	2	0	8585797	C	T							COPDGene	3.95E-10
rs2305865	ERBB3	('C', 'T')	0.412103755	6.297266923	4.26E-10	4.65E-07	12	0	101738253	C	T							COPDGene	4.26E-10
rs734186	NRP1	('A', 'G')	-0.255521187	-6.293949171	4.35E-10	4.73E-07	10	0	33484829	A	G							COPDGene	4.35E-10
rs16910255	DC-SIGNR	('C', 'T')										-0.387759763	-6.296485005	4.56E-10	0.000184722	C	T	JHS	4.56E-10
rs12152351	Adiponectin	('C', 'T')	-0.30488121	-6.286365084	4.56E-10	4.91E-07	3	0	57630018	C	T							COPDGene	4.56E-10
rs1377652	Glutamate carboxypeptidase	('A', 'C')	0.336211542	6.268322032	5.11E-10	5.38E-07	2	0	195751653	C	A							COPDGene	5.11E-10
rs7103088	MDM2	('A', 'G')	0.269881449	6.267869915	5.12E-10	5.39E-07	11	0	130009306	A	G							COPDGene	5.12E-10
rs17333180	Elafin	('A', 'C')										-0.403593379	-6.275722956	5.18E-10	0.000208414	C	A	JHS	5.18E-10
rs1333689	Renin	('A', 'G')	-0.361129959	-6.263606216	5.26E-10	5.51E-07	10	0	116390475	A	G							COPDGene	5.26E-10
rs7766742	PTK6	('G', 'T')	-0.250248083	-6.242721672	5.98E-10	6.11E-07	6	0	129666380	T	G							COPDGene	5.98E-10
rs7180612	Lymphotactin	('C', 'T')	0.270169576	6.239842389	6.09E-10	6.20E-07	15	0	26448696	T	C							COPDGene	6.09E-10
rs693758	CBG	('A', 'G')	0.382379784	6.239517245	6.10E-10	6.21E-07	6	0	13287400	A	G							COPDGene	6.10E-10
rs9812289	PK3CG	('A', 'G')	0.331219071	6.235905523	6.24E-10	6.32E-07	3	0	77073964	A	G							COPDGene	6.24E-10
rs17138092	hnRNP K	('G', 'T')	0.368266538	6.230808424	6.44E-10	6.49E-07	17	0	35155244	T	G							COPDGene	6.44E-10
rs1022179	CD83	('A', 'C')	0.270209374	6.222298701	6.79E-10	6.77E-07	6	0	165969237	C	A							COPDGene	6.79E-10
rs1026694	Prolactin Receptor	('A', 'C')	0.321990326	6.220032151	6.88E-10	6.84E-07	4	0	76321147	A	C							COPDGene	6.88E-10
rs9899871	LEG9	('A', 'G')										0.309077516	6.224146379	7.12E-10	0.000280081	G	A	JHS	7.12E-10
rs4705411	PAFAH	('C', 'T')	-0.266108451	-6.214122837	7.14E-10	7.05E-07	5	0	149431025	T	C							COPDGene	7.14E-10
rs4883263	Cytochrome c	('C', 'T')										0.284157995	6.214514311	7.47E-10	0.000204776	T	C	JHS	7.47E-10
rs9994157	PDXK	('C', 'T')	0.368362714	6.198888217	7.84E-10	7.60E-07	4	0	147551241	C	T							COPDGene	7.84E-10
rs6590090	ESAM	('C', 'T')	-0.252055141	-6.194043327	8.08E-10	7.79E-07	11	0	124624854	C	T							COPDGene	8.08E-10
rs2995958	GITR	('A', 'G')	0.290609978	6.191750254	8.19E-10	7.87E-07	4	0	37799735	A	G							COPDGene	8.19E-10
rs8103220	Myostatin	('C', 'T')	0.384531742	6.182351407	8.68E-10	8.25E-07	19	0	55108445	C	T							COPDGene	8.68E-10
rs10934211	Keratin 18	('A', 'G')	0.25437047	6.181876663	8.71E-10	8.27E-07	3	0	112696331	G	A							COPDGene	8.71E-10
rs8079220	CATC	('C', 'T')	0.250746438	6.175766234	9.04E-10	8.52E-07	17	0	58316733	T	C							COPDGene	9.04E-10
rs10821475	SSRP1	('C', 'T')	-0.243193142	-6.168136434	9.47E-10	8.85E-07	9	0	92739891	C	T							COPDGene	9.47E-10
rs11942023	NUDC3	('C', 'T')	0.421292046	6.15766281	1.01E-09	9.32E-07	4	0	46118134	C	T							COPDGene	1.01E-09
rs9645532	Coagulation Factor Xa	('A', 'C')	0.457123213	6.145461377	1.09E-09	9.89E-07	10	0	50433556	A	C							COPDGene	1.09E-09
rs10828173	IL-13	('A', 'G')	0.309318443	6.142584623	1.11E-09	1.00E-06	10	0	21294051	A	G							COPDGene	1.11E-09
rs7145687	IL-3	('A', 'G')	0.292856147	6.128750774	1.20E-09	1.07E-06	14	0	92827246	G	A							COPDGene	1.20E-09
rs552157	HNRPQ	('A', 'G')	0.27306775	6.117054093	1.29E-09	1.14E-06	13	0	92115782	A	G							COPDGene	1.29E-09
rs4673350	BMP-7	('C', 'T')	-0.241397294	-6.113260938	1.32E-09	1.16E-06	2	0	207178872	T	C							COPDGene	1.32E-09
rs11083532	NXPH1	('A', 'C')	0.292837026	6.112455836	1.33E-09	1.16E-06	19	0	40170103	C	A							COPDGene	1.33E-09
rs4842625	discoidin domain receptor 1	('C', 'T')	0.252744794	6.109422624	1.36E-09	1.18E-06	12	0	88888247	T	C							COPDGene	1.36E-09
rs1899077	MMP-14	('A', 'G')	-0.267584084	-6.100705989	1.43E-09	1.23E-06	8	0	73617600	A	G							COPDGene	1.43E-09
rs6493311	Apoptosis regulator Bcl-W	('C', 'T')	0.253617606	6.100665255	1.43E-09	1.23E-06	15	0	48539587	C	T							COPDGene	1.43E-09
rs4733724	Cystatin-S	('A', 'G')	0.253779612	6.082332954	1.60E-09	1.35E-06	8	0	130723728	G	A							COPDGene	1.60E-09
rs7531967	TMA	('A', 'G')	0.286732753	6.079746051	1.62E-09	1.36E-06	1	0	230207349	A	G							COPDGene	1.62E-09
rs2272047	MIP-3a	('C', 'T')	0.323388005	6.075651389	1.66E-09	1.39E-06	12	0	66236735	C	T							COPDGene	1.66E-09
rs8011460	CLC7A	('A', 'C')	0.28778103	6.075578868	1.66E-09	1.39E-06	14	0	24402725	C	A							COPDGene	1.66E-09
rs2554152	BMP-1	('G', 'T')	0.304548175	6.066588687	1.76E-09	1.45E-06	3	0	139606794	T	G							COPDGene	1.76E-09
rs7631039	PSMA	('A', 'C')	0.27498894	6.061765141	1.81E-09	1.49E-06	3	0	167699702	C	A							COPDGene	1.81E-09
rs1698469	Peroxiredoxin-6	('A', 'C')	0.275211009	6.058859699	1.84E-09	1.51E-06	10	0	59854651	A	C							COPDGene	1.84E-09
rs4869464	MRCKB	('A', 'C')	0.241487676	6.05615999	1.87E-09	1.53E-06	5	0	35760810	A	C							COPDGene	1.87E-09
rs6865790	Eotaxin-3	('A', 'C')	0.477377977	6.055593416	1.88E-09	1.53E-06	5	0	79870334	A	C							COPDGene	1.88E-09
rs8044843	PFD5	('A', 'G')	0.306566388	6.053446638	1.90E-09	1.55E-06	16	0	67318242	G	A							COPDGene	1.90E-09
rs3767879	BMPER	('C', 'T')	-0.235031743	-6.052730533	1.91E-09	1.55E-06	1	0	26070909	T	C							COPDGene	1.91E-09
rs7651321	Plasmin	('A', 'G')	0.355122523	6.049041553	1.95E-09	1.58E-06	3	0	61281841	A	G							COPDGene	1.95E-09
rs11643412	WFKN1	('A', 'G')	0.309291025	6.046340521	1.98E-09	1.60E-06	16	0	665323	G	A							COPDGene	1.98E-09
rs527462	Coactosin-like protein	('A', 'G')	0.326646656	6.039133621	2.07E-09	1.66E-06	11	0	77883478	A	G							COPDGene	2.07E-09
rs6437907	ING1	('G', 'T')	0.357331224	6.033167095	2.15E-09	1.71E-06	3	0	110072760	T	G							COPDGene	2.15E-09
rs4281453	Calpastatin	('A', 'C')	-0.246792015	-6.028736163	2.21E-09	1.74E-06	11	0	98435327	A	C							COPDGene	2.21E-09
rs17128484	Galectin-3	('C', 'T')	-0.410753493	-6.013500921	2.42E-09	1.88E-06	14	0	55904757	C	T							COPDGene	2.42E-09
rs7630681	cIAP-2	('C', 'T')	0.259243825	6.008802408	2.49E-09	1.92E-06	3	0	172006714	C	T							COPDGene	2.49E-09
rs17368814	MMP-12	('A', 'G')	-0.383030169	-6.006126326	2.53E-09	1.94E-06	11	0	102748695	G	A							COPDGene	2.53E-09
rs1361744	KLRF1	('A', 'G')	0.321476177	6.001713753	2.59E-09	1.98E-06	1	0	156610688	G	A							COPDGene	2.59E-09
rs1428530	H2B2E	('C', 'T')	0.41926651	6.001603023	2.59E-09	1.98E-06	5	0	7625795	T	C							COPDGene	2.59E-09
rs10899212	Thrombospondin-1	('C', 'T')	0.372003663	5.990069116	2.78E-09	2.10E-06	11	0	76130406	C	T							COPDGene	2.78E-09
rs953538	GAS1	('C', 'T')	-0.24525755	-5.98945287	2.79E-09	2.10E-06	4	0	37596650	C	T							COPDGene	2.79E-09
rs6700950	SLIK1	('C', 'T')	0.343453289	5.988024707	2.81E-09	2.12E-06	1	0	231340433	T	C							COPDGene	2.81E-09
rs1426748	SCGF-beta	('A', 'G')	0.36955445	5.98603113	2.85E-09	2.14E-06	17	0	53692959	G	A							COPDGene	2.85E-09
rs1949979	TrkB	('C', 'T')										-0.378935648	-5.988989424	2.94E-09	0.001036874	C	T	JHS	2.94E-09
rs11848229	TrkC	('A', 'G')	0.368842588	5.964919528	3.23E-09	2.36E-06	14	0	41394129	A	G							COPDGene	3.23E-09
rs8044999	sCD4	('A', 'G')	0.449012973	5.964618642	3.24E-09	2.37E-06	16	0	28974658	G	A							COPDGene	3.24E-09
rs7469847	C5	('A', 'G')	-0.337801581	-5.959676709	3.33E-09	2.42E-06	9	0	118738595	G	A							COPDGene	3.33E-09
rs6511735	MDC	('A', 'G')	0.314197783	5.959381938	3.34E-09	2.43E-06	19	0	11628467	A	G							COPDGene	3.34E-09
rs10401229	FGF-8B	('A', 'G')	0.375502299	5.957308371	3.38E-09	2.45E-06	19	0	48372302	G	A							COPDGene	3.38E-09
rs179544	BASI	('A', 'G')	0.341803337	5.956132121	3.40E-09	2.46E-06	14	0	31230803	G	A							COPDGene	3.40E-09
rs7981377	HGF	('C', 'T')	-0.40823523	-5.944110937	3.65E-09	2.61E-06	13	0	55304070	C	T							COPDGene	3.65E-09
rs2255464	MATN2	('A', 'C')										-0.265036497	-5.949965757	3.68E-09	0.000864409	A	C	JHS	3.68E-09
rs4593549	Semaphorin-6A	('A', 'G')	0.32053825	5.940579818	3.73E-09	2.65E-06	8	0	23396732	A	G							COPDGene	3.73E-09
rs1714014	IGFBP-7	('C', 'T')	0.279631875	5.938235245	3.78E-09	2.68E-06	4	0	57941160	C	T							COPDGene	3.78E-09
rs900641	Gastrin-releasing peptide	('G', 'T')	0.302735773	5.935727747	3.84E-09	2.71E-06	5	0	125931022	G	T							COPDGene	3.84E-09
rs10751431	PTH	('C', 'T')	0.231185663	5.926317887	4.06E-09	2.84E-06	1	0	205128059	C	T							COPDGene	4.06E-09
rs853734	TGF-b R III	('C', 'T')	-0.288883123	-5.926214269	4.06E-09	2.84E-06	1	0	214065140	T	C							COPDGene	4.06E-09
rs1005584	MMP-7	('C', 'T')	0.44206104	5.922621674	4.15E-09	2.89E-06	21	0	44477095	T	C							COPDGene	4.15E-09
rs10929959	C5b, 6 Complex	('C', 'T')	-0.361756094	-5.919702443	4.22E-09	2.93E-06	2	0	160805582	C	T							COPDGene	4.22E-09
rs11997795	PECAM-1	('A', 'G')	0.351355399	5.91548058	4.33E-09	2.99E-06	8	0	124834384	A	G							COPDGene	4.33E-09
rs11229529	STK16	('G', 'T')	-0.295284568	-5.911164097	4.44E-09	3.05E-06	11	0	58336851	G	T							COPDGene	4.44E-09
rs17057594	BLC	('C', 'T')	0.402117699	5.901802288	4.69E-09	3.18E-06	5	0	159702834	C	T							COPDGene	4.69E-09
rs6970230	LEAP-1	('A', 'G')										-0.413498552	-5.906451777	4.79E-09	0.001627101	A	G	JHS	4.79E-09
rs12626260	Lectin, mannose-binding 2	('C', 'T')	0.412113683	5.893980781	4.91E-09	3.30E-06	21	0	18720293	C	T							COPDGene	4.91E-09
rs12040769	Endocan	('C', 'T')	0.23250472	5.887809855	5.09E-09	3.40E-06	1	0	23941735	C	T							COPDGene	5.09E-09
rs472594	CD63	('C', 'T')	0.241156941	5.883913088	5.21E-09	3.46E-06	1	0	228601638	C	T							COPDGene	5.21E-09
rs734729	FGFR-2	('A', 'G')	0.263087815	5.883283923	5.23E-09	3.47E-06	17	0	59392956	G	A							COPDGene	5.23E-09
rs2941331	GIB	('C', 'T')	0.255526108	5.855437242	6.16E-09	3.95E-06	16	0	9289315	T	C							COPDGene	6.16E-09
rs12908333	annexin I	('C', 'T')	-0.237542389	-5.85110565	6.32E-09	4.03E-06	15	0	34431817	C	T							COPDGene	6.32E-09
rs2287328	NAGK	('C', 'T')	-0.331972082	-5.847841524	6.44E-09	4.10E-06	2	0	71297695	C	T							COPDGene	6.44E-09
rs4778232	ANGL4	('C', 'T')	0.243383267	5.835132073	6.93E-09	4.34E-06	15	0	28281765	T	C							COPDGene	6.93E-09
rs17796783	FLRT2	('C', 'T')	-0.262900426	-5.834775303	6.95E-09	4.35E-06	14	0	85809911	C	T							COPDGene	6.95E-09
rs10955738	PESC	('C', 'T')	-0.22581041	-5.832687223	7.03E-09	4.39E-06	8	0	116031304	T	C							COPDGene	7.03E-09
rs1522856	PSP	('G', 'T')	-0.357358468	-5.831530953	7.08E-09	4.42E-06	2	0	79310943	G	T							COPDGene	7.08E-09
rs10408163	RNF43	('C', 'T')	0.230306505	5.830963226	7.10E-09	4.43E-06	19	0	47597102	T	C							COPDGene	7.10E-09
rs10516137	Elastase	('C', 'T')	0.455241847	5.827725273	7.24E-09	4.50E-06	5	0	176366896	T	C							COPDGene	7.24E-09
rs6749331	DAN	('C', 'T')	0.299952874	5.827344189	7.26E-09	4.50E-06	2	0	171461132	C	T							COPDGene	7.26E-09
rs11981245	ERP29	('C', 'T')	-0.321515039	-5.827177731	7.26E-09	4.51E-06	7	0	144318049	C	T							COPDGene	7.26E-09
rs467519	TGF-b2	('A', 'G')	-0.2257862	-5.823240273	7.43E-09	4.59E-06	21	0	42825736	A	G							COPDGene	7.43E-09
rs2223390	I-309	('C', 'T')										-0.37136449	-5.829345951	7.45E-09	0.001607878	T	C	JHS	7.45E-09
rs2625051	IL-1 sR9	('C', 'T')	0.253327909	5.814906054	7.80E-09	4.77E-06	2	0	131512850	T	C							COPDGene	7.80E-09
rs8028788	JAK2	('C', 'T')	-0.325682711	-5.81444715	7.82E-09	4.78E-06	15	0	77928379	C	T							COPDGene	7.82E-09
rs1749639	DSC3	('A', 'G')	0.29809039	5.80532815	8.25E-09	4.99E-06	13	0	46881671	G	A							COPDGene	8.25E-09
rs1040177	RSPO4	('G', 'T')	-0.260484374	-5.804312587	8.29E-09	5.01E-06	2	0	108307573	T	G							COPDGene	8.29E-09
rs2280913	LPPL	('A', 'G')	-0.31464839	-5.803810459	8.32E-09	5.02E-06	8	0	124084685	G	A							COPDGene	8.32E-09
rs6807075	PDE3A	('C', 'T')	0.273407346	5.803652971	8.33E-09	5.02E-06	3	0	183005320	T	C							COPDGene	8.33E-09
rs1457680	LRP8	('A', 'G')	0.232045677	5.795946164	8.71E-09	5.20E-06	12	0	33417902	A	G							COPDGene	8.71E-09
rs7627104	LSAMP	('G', 'T')										-0.390244039	-5.802900735	8.75E-09	0.002823016	T	G	JHS	8.75E-09
rs8065267	GFRa-3	('A', 'G')	-0.230071002	-5.794864117	8.76E-09	5.23E-06	17	0	13253236	G	A							COPDGene	8.76E-09
rs1024195	Dtk	('C', 'T')	-0.24430852	-5.794478151	8.78E-09	5.24E-06	6	0	56507135	T	C							COPDGene	8.78E-09
rs310007	ANGL3	('C', 'T')	0.290727148	5.790218516	9.00E-09	5.34E-06	16	0	81473711	C	T							COPDGene	9.00E-09
rs6790791	IFNA7	('A', 'G')	0.301016614	5.788078791	9.11E-09	5.40E-06	3	0	189580420	A	G							COPDGene	9.11E-09
rs11020526	Ubiquitin	('C', 'T')	0.352899327	5.786811614	9.18E-09	5.43E-06	11	0	88319616	C	T							COPDGene	9.18E-09
rs10787669	Caspase-2	('G', 'T')	0.261713316	5.77674939	9.73E-09	5.68E-06	10	0	118187399	T	G							COPDGene	9.73E-09
rs12678629	Macrophage scavenger receptor	('A', 'G')										0.372979045	5.773158512	1.04E-08	0.003298337	A	G	JHS	1.04E-08
rs16913602	Carbonic anhydrase I	('G', 'T')										0.290129236	5.770956697	1.04E-08	0.002144883	T	G	JHS	1.04E-08
rs3009186	REG4	('C', 'T')										0.246562558	5.769838981	1.05E-08	0.002151093	C	T	JHS	1.05E-08
rs1626680	IL-20 Ra	('A', 'G')										0.274506035	5.732365687	1.31E-08	0.00407067	G	A	JHS	1.31E-08
rs6872083	PDGFRA	('A', 'G')										-0.276274965	-5.724351105	1.37E-08	0.004242751	A	G	JHS	1.37E-08
rs2381817	4-1BB	('A', 'G')										-0.247160094	-5.694249749	1.62E-08	0.00313612	A	G	JHS	1.62E-08
rs1997512	TWEAK	('A', 'G')										-0.270083212	-5.688127394	1.69E-08	0.005105224	G	A	JHS	1.69E-08
rs4896243	IL-22BP	('C', 'T')										-0.3143776	-5.677194736	1.78E-08	0.003414811	C	T	JHS	1.78E-08
rs4601751	MO2R1	('A', 'G')										0.296419395	5.654339189	2.04E-08	0.006085049	A	G	JHS	2.04E-08
rs3827269	Corticotropin-lipotropin	('C', 'T')										-0.325381612	-5.642068473	2.17E-08	0.004031409	T	C	JHS	2.17E-08
rs1800907	Trypsin 2	('C', 'T')										-0.281236134	-5.596958976	2.82E-08	0.008137655	T	C	JHS	2.82E-08
rs2425202	PACAP-27	('C', 'T')										0.281405752	5.594886115	2.85E-08	0.008220683	T	C	JHS	2.85E-08
rs10840411	PARK7	('C', 'T')										0.308286911	5.552017604	3.62E-08	0.010209518	C	T	JHS	3.62E-08
rs2030897	PEX5	('A', 'G')										0.235567408	5.538969996	3.89E-08	0.010885449	A	G	JHS	3.89E-08
rs704842	Ephrin-A5	('C', 'T')										0.245617704	5.516678637	4.40E-08	0.012137811	C	T	JHS	4.40E-08
rs10015062	Fractalkine/CX3CL-1	('A', 'G')										0.242600274	5.511125552	4.51E-08	0.007514938	G	A	JHS	4.51E-08
rs13362124	Myeloperoxidase	('A', 'G')										0.391256423	5.494829218	4.93E-08	0.008104847	G	A	JHS	4.93E-08
rs403552	IL-13 Ra1	('C', 'T')										0.249014592	5.49155747	5.06E-08	0.013732793	T	C	JHS	5.06E-08
rs6887452	CEBPB	('G', 'T')										-0.265089749	-5.475849603	5.51E-08	0.014817829	T	G	JHS	5.51E-08
rs12259906	ARMEL	('G', 'T')										-0.238441123	-5.474299266	5.52E-08	0.008933745	T	G	JHS	5.52E-08
rs978738	RUXF	('A', 'C')										-0.271435824	-5.471734327	5.64E-08	0.015138802	C	A	JHS	5.64E-08
rs10494649	GFRa-1	('C', 'T')										-0.339109408	-5.466019283	5.82E-08	0.015546903	T	C	JHS	5.82E-08
rs1317026	Plasminogen	('C', 'T')										0.239493391	5.461903298	5.91E-08	0.009508774	C	T	JHS	5.91E-08
rs3966085	41	('A', 'G')										-0.261258584	-5.462006257	5.95E-08	0.015848093	G	A	JHS	5.95E-08
rs10486209	PCNA	('A', 'C')										-0.480416403	-5.460579567	5.99E-08	0.01596631	A	C	JHS	5.99E-08
rs8067393	Protein disulfide-isomerase	('A', 'G')										-0.319649416	-5.459303393	6.03E-08	0.016066174	G	A	JHS	6.03E-08
rs316306	Carbonic Anhydrase X	('C', 'G')										-0.519523335	-5.456971681	6.11E-08	0.016239612	G	C	JHS	6.11E-08
rs4780337	TSH	('A', 'C')										-0.265404342	-5.456815977	6.12E-08	0.016243875	C	A	JHS	6.12E-08
rs235370	LDLR	('A', 'C')										-0.246413886	-5.447507843	6.39E-08	0.010174832	A	C	JHS	6.39E-08
rs6509179	M-CSF R	('C', 'T')										-0.252396923	-5.441200448	6.66E-08	0.017513978	T	C	JHS	6.66E-08
rs2517879	CHST6	('A', 'G')										0.251708233	5.433158294	6.96E-08	0.01815144	G	A	JHS	6.96E-08
rs11735748	Fibrinogen g-chain dimer	('C', 'T')										0.413892393	5.430590352	7.06E-08	0.018347261	C	T	JHS	7.06E-08
rs1329428	C5a	('C', 'T')										0.241197324	5.41667402	7.61E-08	0.019632425	C	T	JHS	7.61E-08
rs381111	LG3BP	('A', 'G')										-0.236720059	-5.414961671	7.63E-08	0.011808937	G	A	JHS	7.63E-08
rs2938341	17-beta-HSD 1	('A', 'C')										-0.239630575	-5.414105146	7.67E-08	0.011832733	C	A	JHS	7.67E-08
rs10502332	Antithrombin III	('A', 'G')										-0.428749098	-5.414661819	7.70E-08	0.019833803	A	G	JHS	7.70E-08
rs10134359	DLC8	('C', 'T')										0.353692865	5.414018084	7.72E-08	0.019881768	C	T	JHS	7.72E-08
rs419490	14-3-3E	('G', 'T')										-0.267207715	-5.393838932	8.61E-08	0.021880323	T	G	JHS	8.61E-08
rs16969038	Granzyme B	('A', 'G')										-0.327630697	-5.389693554	8.81E-08	0.022336798	A	G	JHS	8.81E-08
